# Supplementary material for: MiRNA Profiling in Pectoral Muscle Throughout Pre- to Post-Natal Stages of Chicken Development
Source: Front Genet. 2020 Jun 23;11:570. doi: 10.3389/fgene.2020.00570 (PMC7324647; doi:10.3389/fgene.2020.00570)
Supplement: Supplementary file 1 [file Data_Sheet_1.ZIP]

Archive with 13 entries (12 files):
- Supplementary Material/
- Supplementary Material/Figure S1.pdf
- Supplementary Material/Figure S2.pdf
- Supplementary Material/Figure S3.pdf
- Supplementary Material/Figure S4.pdf
- Supplementary Material/supplemental table 1.pdf
- Supplementary Material/supplemental table 2 .pdf
- Supplementary Material/table S3 Gene Ontology metascape_result.docx
- Supplementary Material/table S4 KEGG metascape_result.docx
- Supplementary Material/table S5 Gene Ontology metascape_result.docx
- Supplementary Material/table S6 KEGG metascape_result.docx
- Supplementary Material/table S7 one_step_TMPresults.cluster.cut0.6.txt
- Supplementary Material/table S8 one_step_TMPresults.cut0.6.txt
