# Supplementary material for: MiRNA Profiling in Pectoral Muscle Throughout Pre- to Post-Natal Stages of Chicken Development
Source: Front Genet. 2020 Jun 23;11:570. doi: 10.3389/fgene.2020.00570 (PMC7324647; doi:10.3389/fgene.2020.00570)
Supplement: Supplementary file 1 [file Data_Sheet_1.ZIP › Supplementary Material/table S7 one_step_TMPresults.cluster.cut0.6.txt]

E9_1	E9_2	E9_3	E12_1	E12_2	E12_3	E15_1	E15_2	E15_3	E18_1	E18_2	E18_3	E20_1	E20_2	E20_3	D1_1	D1_2	D1_3	D36_1	D36_2	D36_3	D100_1	D100_2	D100_3	D300_1	D300_2	D300_3	Y3_1	Y3_2	Y3_3	Y5_1	Y5_2	Y5_3	Y8_1	Y8_2	Y8_3	Y12_1	Y12_2	Y12_3	cluster$cut
gga-let-7a-2-3p	7.08955964669266	6.16378101098168	6.48381916316077	7.46220353447318	6.68429482129229	6.73538634555084	6.42496528613858	6.06579043875272	5.37464112092309	4.71370924438035	5.24931742707429	5.62840514717277	4.40225908827287	5.37257136000396	3.94211357464893	5.15718703607213	5.03224577603246	3.76575403419388	1.82243804552918	1.72906209109434	1.61801177466625	1.29140416709819	1.8317750428909	1.53726523657964	1.10054274918819	1.19424314667994	1.49763295430713	1.11742604538604	1.02237321517882	1.74728934204263	1.46657180614461	1.32378817845479	0.494090378245757	0.688650376303194	0.855337115216094	0.879920399031625	0.883963894505489	0.827268042368562	0.90935269895972	1
gga-let-7c-3p	7.11125195772542	6.12329370202142	6.71341831952471	7.04965418410421	5.87169415356222	6.20759355857225	5.17596770148922	5.0108344081981	4.43471090820509	3.6246037459197	4.01974921574169	4.8507984381968	3.20160402279135	3.82956488457916	3.04163618904934	4.25265367741777	3.764182227758	2.84939652165821	1.42824383390988	1.50223137062462	1.28668256843538	1.6234050890341	2.20756612228783	1.26411386033823	1.78751021833476	1.93283280415118	2.08783770451692	1.46173449656308	2.15987959566933	1.40045117673898	2.42295912039961	1.93302398730466	1.69883121827588	2.02107994102566	2.33511370005172	1.26330865352556	2.05352183151803	2.00017984381	2.25588475947869	1
gga-let-7c-5p	11.6136686302502	10.9861741760266	11.3480426177491	11.9898273527003	11.4056102511493	11.4232977292266	11.9008154031314	11.5160069882737	11.0585059363271	11.4400773243733	11.7296597522931	11.5362762446548	10.1878287309223	11.1818631327745	10.7967407667199	8.33946010773252	10.2386267324698	8.27627697709927	9.235716180477	9.67909577048349	9.55503916219874	9.66317693813389	9.51366733247331	9.71248205695201	9.95337866648248	10.2208059200076	9.61376245718959	9.60019051938521	9.29785831737578	9.84457018550169	9.60401585788927	9.68685728151312	9.24412358177273	8.92249498763554	8.80954191504038	8.9143159564841	10.1217089443482	9.37317467711474	9.01361917087906	1
gga-miR-100-5p	14.7455089560038	14.2710370395104	14.632119832156	14.4202947547881	13.4928337304801	13.8346507663173	13.4789116350453	13.2563777398028	12.2669535147858	12.645105676394	12.9699500865976	12.8474046826463	12.1217062830006	12.2117493542554	11.1697609694634	12.3189316607666	12.6073167884202	11.512066690344	10.7305906171442	11.0513658475636	11.0234665214797	11.0820679313975	11.4383952845725	11.6362974799949	9.72274042977737	9.54693796748088	9.4835064542672	11.1279612688283	10.2205401133049	10.8635221005929	10.9627999089617	9.90613007807211	9.92215356228432	9.83600655391917	10.3731228214466	10.0978697851194	9.39027361358653	10.3520337573882	9.76061133363582	1
gga-miR-101-2-5p	2.90395961419146	2.61275400377136	3.04713625110195	2.89267707708193	2.10979669357418	1.75676504202771	2.60427007989657	2.29071540609409	2.08634996288326	2.40219804477353	2.42309919686221	2.74718268786566	2.21547976648586	2.79250148728051	2.23722167186277	2.15663829275652	2.79772520585036	2.27972576549749	5.82327384618219	5.84859872372922	6.00574230535307	6.0941572739921	6.53739112790068	6.18570802742139	6.10010713253816	6.02793578785961	5.69787215317084	6.43750849455029	6.03343347898954	6.60040659829503	6.50103386673139	6.47930394555099	6.4289156520102	6.67593961326399	6.0693280462546	6.41143878569523	5.8277926291525	6.52177429727945	6.27269148631262	2
gga-miR-101-3p	8.66569883761554	8.83047665663621	9.15671928285142	8.08306638354456	7.67650941306647	7.12589022036575	8.34444245831257	7.80340060605375	7.67118499005062	7.25930483619191	7.65030731041818	7.08198062802139	7.26167862655856	7.26194127711295	7.42201036166382	7.57627097238902	7.9912162769841	7.18161356915558	12.6607197707249	12.7392650553834	12.6339732038209	12.9705995190867	13.3169439486606	13.0284423795451	13.2872336886597	13.4981246598551	13.0324287247121	13.8836095814589	13.2903985386127	13.6848949028082	13.9306539672251	13.9291947695852	13.6912943362796	14.1414374579228	13.500693131922	13.8641530460718	13.4037070548022	13.8790199822438	13.4891711220398	2
gga-miR-103-2-5p	2.58759666075639	1.35971083525021	1.59371173677974	2.18922776967893	0.972911796152677	0.892649225983293	0.787293667401264	0.369577052810201	0.818797228446562	0.561918514825109	0.491474327494525	0.493797160526397	0.772836245859588	0.369109927663177	0.371034836370643	0.0143552929770701	0.327856433529607	0.248644803441479	0.55559510547054	0.0143552929770701	0.124300354251964	0.0143552929770701	0.33891098264335	0.137671803000294	0.113353163859751	0.0143552929770701	0.0143552929770701	0.0143552929770701	0.0143552929770701	0.140765672123288	0.128060241067323	0.129548890209067	0.268094464402263	0.140075133476833	0.139007970992164	0.0143552929770701	0.0143552929770701	0.133287689485937	0.0143552929770701	3
gga-miR-103-3p	11.8636075663772	11.3440482347366	11.8194083387317	11.5004708356984	10.7509906936552	10.7369477857894	10.4729442967701	10.1902100182242	9.96086789273464	10.5420029830789	10.4952545089952	10.6681374098889	9.89047855437695	10.557261025566	9.77567453266989	9.31084811464581	10.6455484177642	9.69975965524362	9.60242014949517	9.62319361654742	9.94373163504389	9.35431280821414	9.59050189302875	9.30904789005927	9.29430022823481	9.15930168187077	9.3817158366867	8.65968541173684	8.45520937895599	8.70817726502631	8.91319917948323	8.7949669284363	8.9518770347645	8.82984646957491	8.26954797717569	8.66836107635659	9.00699581579926	8.68673973175168	8.18391749393014	4
gga-miR-106-3p	8.80119621134232	7.61976328163398	8.46304071963174	9.60667407860666	8.66653651263156	8.78587238088188	8.52908917601776	8.24825505582883	8.08089464618929	7.30346793706909	7.72347494061892	7.72661005925882	6.81062572354528	7.50515562115092	6.7144749099236	5.82344822130978	5.60369919205163	5.78581418069266	5.34180919978175	5.04552415371144	5.47150884735031	4.67864936121889	4.8874551764801	4.27973944410719	3.62781638370361	3.25317848761233	3.79137935446979	3.70993236542803	3.07147173667586	3.46519450510958	2.73600420688447	2.77082867864724	3.14768519716078	2.95037979486536	2.49896396607463	3.09802599220513	2.88346833549734	3.19067545449895	3.16858487325089	4
gga-miR-106-5p	9.72532800389913	8.61378563778105	9.38246354889588	9.68151395884169	8.16895718405498	8.29346104987627	8.63899086144318	7.84368855363155	7.65213449246989	8.13503760690998	7.52873604892475	7.83566824282413	6.62333808504487	7.34189979298097	6.62442691476554	6.23945933570832	7.38824117079744	6.89400258492781	6.71306590439987	6.63086129645669	7.05332045233412	6.30859769445851	6.71879711729745	6.54872468564308	5.51963640127962	5.36095084109455	5.2818139614686	5.44278763192347	5.07548947374582	5.60460175114718	4.68319207013099	4.49881663264241	4.88705104767308	4.85995406251563	4.35906447055016	5.00824900717916	4.85297164882155	5.11212573322559	5.0544159374135	4
gga-miR-107-3p	10.2871540766662	10.1256356116259	10.3790884439701	10.188552387218	9.44168141784936	9.49062422989423	9.34152985173105	9.06711974875084	8.76806973781268	9.1792023450979	9.47779160789436	9.60250618751247	9.02746307593185	9.61689395377896	9.15100920231886	8.53411456334254	9.79893009268733	8.67385370612388	7.91490398865734	8.05938094770258	8.26260507443531	7.9415511179542	8.02370261824233	7.96068524381109	7.32104107064978	7.62009600652935	7.61578088232816	6.97337455332613	6.83250503151781	7.19712714591189	7.42376453114392	7.11421208726139	7.0014037106304	7.14574155487226	6.90385026874174	6.85595749037634	7.37583130744327	7.19451842074812	6.53288625547159	4
gga-miR-125b-3p	9.87774671133063	9.57034135657005	9.98046138272648	9.71663347626501	9.10611445259636	9.26171181773711	9.00346560281878	8.96151833929178	8.28548060270101	8.39427889770317	8.85009874865522	9.42500588344749	8.43841966284258	8.69733723186491	8.38357790555675	8.32224093328075	8.55484287678189	6.80701261235725	7.10838150893544	7.44739495107396	7.62186348859234	7.29115809658298	7.41563835440002	7.42137809193021	8.30314458441538	8.42455825130008	8.34570458696919	7.09561366186928	7.10231437965721	7.23687997687096	7.56765124870157	7.28905907932076	7.2295672194184	7.73733451737583	7.38617971293472	7.25029156686534	8.17063495178655	7.5184791681584	7.04277770721833	1
gga-miR-125b-5p	16.5085523674526	15.4274342701138	15.7884337278749	16.1559708199186	15.1398669481851	15.3303713157673	15.5013224722705	15.0395798407182	15.1030514838066	14.6753631934507	14.8676722736856	14.9038600550221	14.4102802949466	14.8799263504577	14.3491385779887	14.6286786804797	15.2171067334544	14.2906814529472	13.3281658037059	13.0016976676208	13.2525772800554	13.0966235359977	13.427479414982	12.9661364796308	13.071450264851	12.7622892080156	12.7034467043352	12.8348469228223	13.015926539799	12.9134538530585	13.1773374401697	12.9000161200009	12.8951501277543	12.9990038947688	12.8470554452101	12.7811820346896	12.1390942215965	13.0367845231063	12.6748443687827	1
gga-miR-128-1-5p	6.31653731440303	5.46698305933646	6.03527114790173	6.39866592537359	5.95117365173638	5.96320577138185	5.79817828070642	5.57639643265037	4.917455900518	4.96755105182097	5.07787867414403	5.10718530633817	3.98924222450861	4.94198365167393	3.81760761595211	4.52966788407916	4.44870353811573	3.77569456473902	2.10044738171798	1.84980418350342	1.73961236089237	2.05892598774859	1.8317750428909	1.32303837941389	1.75293973155659	2.02133330846534	2.08783770451692	1.29982741525822	1.47574024539875	1.70256079580989	1.6050742882059	1.52558367249043	1.55584273377402	1.74206554172027	1.07903636740809	1.77713879036553	1.65627945162581	1.3497301353456	1.09873174631639	1
gga-miR-128-2-5p	6.09597491892507	4.90830626521975	5.03507041830144	5.82885581763901	5.62196052956342	5.57973819218442	5.68932699924893	5.35756748394908	4.29432008858832	4.37928898410243	4.38461361625423	4.29062002810029	2.67023023257816	3.68443735233337	2.55777832340081	3.86262580454701	3.47519311474902	1.42911512673309	1.15147857492542	0.901626406953131	1.33893389924796	0.707835727523072	1.10264010209774	1.13851290822736	1.25675229532236	1.51190107527814	1.18188090933861	0.370051380910541	1.20945940465977	0.780251759224349	0.801230654921962	0.955696565083182	1.08623297331375	0.385030626442079	0.490149817807665	0.725563406397715	1.05381549039385	0.569443840978023	0.434327761395796	1
gga-miR-128-3p	14.2611214299678	14.1275084020902	14.3923870171812	14.4719213932328	13.7605144724799	14.0521699166444	13.6240212031888	13.3413963696544	13.3992642212446	13.3703496551391	13.1279930020508	13.8422941471473	12.7447780492701	13.028918342227	12.7352992165699	12.1944865099579	13.0556616254796	11.5867949638187	12.7970836093357	12.432458183022	12.8730615167023	12.0733998724748	12.0782300606972	11.6868609799509	12.470828234128	13.0513004797985	12.5605520152484	11.8598849938127	12.4810847566811	12.0837244290406	12.5346742700086	12.0720232808639	12.287597134775	12.328957680747	12.3731321852928	12.2149146099193	12.2213897400735	12.4843723522086	11.8195613950787	1
gga-miR-1306-3p	4.2538967356995	4.03122809795068	4.19825366163448	4.77155807861574	4.55901861300928	4.33810436199782	4.90849389423082	4.1879630185636	4.16205348283811	4.40546114663969	4.3274286811403	4.26021443636942	3.1366640325328	4.20893432940865	4.17855604832904	2.83771790075174	4.03508490527693	0.0143552929770701	0.884085697358378	1.55054047622929	1.17613517689425	1.53608074398581	0.97888300163503	1.84933325497886	0.0143552929770701	2.71272070582594	1.61432161340706	1.6967615215407	1.74147444417141	1.50833808799445	1.9201793712119	1.74363974575776	1.45198277121281	1.50351414046778	1.81913353404972	1.51968029250095	0.0143552929770701	0.0143552929770701	0.0143552929770701	5
gga-miR-1306-5p	4.81846298236509	4.28412771121277	4.19030094665861	5.35267016714904	5.30421622660002	5.19360424899945	5.64517240100333	5.1117412809247	5.01441450118073	5.01931261755352	5.10365288514325	4.81463882760824	4.15417393161268	5.39939490409874	5.04297422032245	4.58846353892865	5.25101370093674	0.0143552929770701	2.58005204735227	2.72134616177102	2.48257198696468	2.44187223537257	2.03187183577913	2.70200525657532	0.0143552929770701	3.2653102053286	2.60285941176201	2.34868114008737	2.48382451503718	2.89857114653028	2.85183214165457	2.46196750206846	2.16081561900343	2.67897615832299	2.30590038562875	2.40455781388065	0.0143552929770701	0.0143552929770701	0.0143552929770701	5
gga-miR-130a-5p	7.69649545620389	6.74553444318949	7.46176516346938	8.69177857954928	7.83631102429158	8.00788852443401	7.21884350178801	6.92582462119206	6.90323556879517	6.02881639187912	6.44203563253032	7.05123243285704	6.21513741498193	6.65826326171887	6.07422874214522	5.18793221195161	5.84906481236762	5.31957260975825	5.12588825698488	4.34972967060725	4.92709698963389	3.47685237785186	4.37041387728091	3.10597166478531	3.5694130929344	3.04376314156773	3.10640562947759	1.89881046484331	1.82018658922151	1.6087153788288	1.41728310906341	1.70258575567035	2.09337751055034	2.31514234725921	1.77717534410166	1.96135524323385	2.10597876232822	2.13345166355032	1.67604463010441	4
gga-miR-130c-5p	5.44765625701833	4.32228103158071	5.12542710537234	6.57853658111534	5.28455251909678	5.69023627880901	5.02793351519022	4.93023469121321	4.82813194577627	3.65764423268678	4.59306737595678	4.48720830212782	3.36644309912135	3.75882523336144	3.21871988278058	2.75799995542186	3.40742618829544	2.41307486220073	2.86690444012453	2.72134616177102	2.36149733380427	2.23561466767874	2.43652388528009	2.03702290824034	2.58161918414871	2.73033195378373	2.50548920261253	2.34868114008737	1.93074518655938	2.22947804733199	2.31944594701275	2.13167411260216	1.90955004067735	1.98437519368495	1.85990585361741	2.09346934368403	2.02656032511276	2.10127002514122	1.63584086125045	1
gga-miR-1329-5p	6.21333548308405	5.87640981382437	6.67831142896009	7.37053880853918	6.78429586203815	7.42891661399448	6.03332457333928	5.63125014496767	5.49865700082672	6.00333763797678	6.12088819255842	5.56762556969095	5.45022137512261	5.82988811971693	5.30441835042169	3.18116765745973	4.6864594565725	3.91712540557784	2.19228519457441	3.60759754891984	2.55062159483307	2.92693998975381	2.15134562986888	3.55012859655325	1.94893110649634	1.70240632061078	2.50548920261253	2.26339057258867	2.35756056843043	2.46193801197515	2.05519377762652	1.02394188621046	1.2187225792292	1.15286486901782	1.00825511477905	1.0843126421474	2.63838643266265	0.0143552929770701	1.3178507253599	4
gga-miR-133a-3p	13.6188438877659	12.8550108353515	13.0748449625289	16.1598178079293	14.9415548297589	15.1726607678092	16.5382878538088	16.1053510549888	16.2993506449279	17.0457926221775	17.3134334944293	17.3706178165796	17.4840022397817	17.7714806879808	17.5404051088561	16.5624485834751	17.4586734393991	16.8388704930508	18.3984739407735	18.1689562754523	18.2966091414368	18.1713443923172	18.1438630648705	17.7629661575607	18.5212043331294	18.5097844459305	18.5833381048378	17.8780190521825	18.4333151431852	17.6819682627012	18.210101900469	18.0896208900237	18.3753419557357	18.4344088956984	18.2488794514515	18.1769891701333	18.1347496965712	18.3660199676056	18.4746585749999	6
gga-miR-133a-5p	6.19410382047183	5.48054307229742	6.10461258680762	7.74575352839042	6.35535184142793	6.72244156402509	7.95051963486382	7.5202735977039	7.63975355522808	9.27169682990536	8.84055045983534	9.4506882425304	8.55483965430364	8.80627062982758	8.49722735687925	7.62833866410048	9.5044180062669	8.84913467311006	9.78773074719312	9.31882130001391	9.47083110956985	8.63866792884585	9.14285245588723	8.82042808189094	9.25024786678688	9.12101102130776	8.73746837672475	8.99012368424325	8.73239006119573	9.34194634446055	8.86547464249773	9.52886008760586	9.14508744575386	9.00669411028484	8.21067175577544	8.73657774403166	8.82874962878423	8.56445011935673	7.68076110969553	6
gga-miR-133b	7.84998903012671	7.51905506068467	7.38806488316057	8.91842758431319	7.78754923340642	8.21013639361622	8.34352168055653	8.18501177525041	8.6884946505528	9.58195093002336	8.81704884823096	8.58743046884153	9.71635205906843	9.89887174020131	8.62668112812894	8.19179665119682	8.59093019350785	8.97553239904202	10.2160622334186	10.7590566592588	10.5720986886147	11.2463617724434	10.6061636192471	11.3371279703381	10.2281754201063	10.6740631711831	10.2104259965898	11.4555924945853	11.2996837339017	11.3242786577989	11.5358197318529	10.9990852111495	10.6502984149248	11.2635627830045	10.9935203617696	10.6353655455152	10.5111417802615	11.0662420367079	11.6558946232431	6
gga-miR-133c-3p	10.1165933296682	9.7002485483829	9.65025590240581	11.7863757051313	10.7306984623312	11.0696567037993	11.4683244117957	11.1421089379118	11.4506992069252	12.368434390979	12.4128866740999	12.2392947822255	12.2995950252381	12.5403227359848	12.3165768910566	11.7201821021913	12.5773350021265	12.0035117168691	13.5837769444811	13.5588177967819	13.612947685579	13.7304711858762	13.4667136868953	13.6454918790972	13.8591565059084	14.0893468635536	14.1632551748571	13.6494019454588	13.9635699933949	13.4006961119297	14.1506605532746	13.558747422065	13.8530247266155	14.0388710363704	13.8552622837706	13.6196889496612	13.6747628928127	13.7835119803055	14.0008466383492	6
gga-miR-133c-5p	0.0143552929770701	0.0143552929770701	0.0143552929770701	0.0143552929770701	0.0143552929770701	0.0143552929770701	0.142335749186548	0.0143552929770701	0.131578750004972	0.251558422716381	0.266565194360979	0.140172083410419	0.0143552929770701	0.133807136516157	0.371034836370643	0.132348231914103	0.226629433684494	0.129672447853474	0.644991193584916	0.974260783225611	0.238735534186759	0.445637112595821	0.234543421136901	0.378938756446203	0.494362023586502	0.786294623915845	0.212370692058618	0.831658621477854	0.554592247348028	1.28383947294729	1.01511006353562	1.42821129557891	0.494090378245757	0.777146159863192	0.590471155180464	0.356246659444506	1.29883622642629	1.85333203284778	0.90935269895972	2
gga-miR-135a-2-3p	2.94134803491254	2.73092564275825	3.57271308386461	1.70396434863734	1.95917454673748	1.03346448289477	1.09801268289934	1.510541074379	0.738502349570167	0.737014731233965	0.686004062343932	0.38527604504101	0.590876084143704	0.571362525941337	0.476164126750824	1.10629177520481	0.327856433529607	0.248644803441479	0.0143552929770701	0.470774980576017	0.344756964813605	0.538433152467375	0.613157256095717	0.485955640792153	0.113353163859751	0.0143552929770701	0.0143552929770701	0.256929211690725	0.129283928398185	0.269009389083116	0.354418432604492	0.248417241985305	0.0143552929770701	0.0143552929770701	0.139007970992164	0.356246659444506	0.0143552929770701	0.660601623381947	0.0143552929770701	3
gga-miR-138-1-3p	1.66065157521183	0.876078734493059	1.32980479117374	0.901835941015298	0.279715107441353	1.16174934724283	1.29376357181579	1.05002894120938	1.16439629624299	1.33567720062651	1.64656565805634	0.777582491782044	0.855876310572817	0.906634561077261	1.35848676628735	1.59340269556124	0.820028808911224	0.0143552929770701	0.1295533371702	0.254505589692369	0.535948478174063	0.124961796902389	0.0143552929770701	0.263342904002353	0.218445258118594	0.402789717837559	0.110089553053618	0.134176621065697	0.129283928398185	0.269009389083116	0.0143552929770701	0.129548890209067	0.0143552929770701	0.140075133476833	0.139007970992164	0.0143552929770701	0.106828119082017	0.255295942328856	0.0143552929770701	5
gga-miR-138-2-3p	3.38299988175277	2.4840323036407	3.0819395871191	2.8757069674853	2.42923574822833	2.29343169973517	2.65265142035376	2.45336872702346	2.576661477151	2.23713598149183	2.55350063161891	1.86906220589881	1.69024222448475	2.07283068461745	1.86374876200178	1.68246315124179	2.27118846384182	1.66131244304086	0.729169623305321	0.901626406953131	1.11751362266695	0.92963085876953	0.613157256095717	1.13851290822736	0.408122860408975	0.975399567738093	0.708727427369488	0.981606358014764	1.2667927587346	1.34332320653406	1.14189300328951	1.15145010540497	1.08623297331375	0.939348854399805	1.00825511477905	0.879920399031625	1.50822262705506	0.746340249181708	0.90935269895972	1
gga-miR-1397-5p	4.44172516254769	3.82346750291209	4.41848094891793	3.24955663244774	2.42923574822833	2.59557948402178	2.81024828428983	2.17110693943034	1.98559052889717	2.23713598149183	1.59903410291826	1.28007250229205	1.21164699230704	1.55763312708505	1.24405939962913	2.43816238266088	1.2903261751662	0.0143552929770701	0.0143552929770701	0.0143552929770701	0.0143552929770701	0.0143552929770701	0.0143552929770701	0.0143552929770701	0.0143552929770701	0.0143552929770701	0.0143552929770701	0.0143552929770701	0.0143552929770701	0.0143552929770701	0.0143552929770701	0.0143552929770701	0.0143552929770701	0.0143552929770701	0.0143552929770701	0.0143552929770701	0.0143552929770701	0.0143552929770701	0.0143552929770701	1
gga-miR-140-3p	14.7428333774829	14.7172507143597	15.0724016361782	14.0504194995591	13.0550877926073	12.9927443905481	13.2237530000252	12.9547406434532	11.487101448157	12.1586273144196	11.8408304162083	12.4015377064355	11.4028233282473	11.7117037880568	11.1756872512709	12.4693240383266	12.0936037092293	11.2383418385998	11.0039633311268	11.1401844453207	11.3776332719226	11.4108193767691	11.4888926689042	11.1821313554291	11.3293823178229	11.2085173085769	10.996033064098	11.4105884609089	10.6206886756154	11.3591446324782	11.1481653516631	11.1349945710979	11.1538176031139	11.329695354441	10.9525775058377	11.4711084810586	11.0512967040066	11.5549987361051	11.0788492973904	3
gga-miR-1416-5p	10.1078847619937	9.65162977019604	10.1823914034502	12.8850832231052	11.9892950469699	12.6097186151473	12.1373468607078	11.5599197353066	11.1699105493727	10.7824580035474	10.4672975140353	11.3636276200678	10.9483229549157	11.0457608652204	10.0619527724916	8.82318544965504	10.163159553163	8.17944683667174	7.10444682152156	6.59388046126634	7.38923232034931	6.25491308952478	7.22110925923375	6.15360165084979	5.94221551768603	6.33179991819521	6.00979915910971	5.28944046565163	5.68475905350568	5.36732216521659	6.33512725405821	5.67192294628173	5.68771905837395	5.95120576900069	5.585974204591	5.47294729184824	5.9367964270117	6.04110030136476	5.25685179794141	4
gga-miR-142-3p	3.06506669866412	2.61275400377136	3.60896070114874	4.19918894492559	3.13903762844062	2.74643064892968	4.20320232410023	3.72932529068416	3.29060872498786	2.68460190685635	1.90292089206708	1.55517543608966	2.69299394627613	2.2890701675089	2.77938647736633	2.69518077345499	1.92850976372405	2.00340395754139	6.77378565568973	7.3921301634087	7.549565453272	6.75778926143345	7.40816063468367	7.85046491868233	7.40693116951369	7.67114102861	8.23045039085295	7.75170000432076	7.43489938462243	7.6928077385048	7.42765892370691	6.8260405577938	7.09596440466555	7.38277956729989	7.9494967565367	7.39255571399162	8.15554835766798	8.23663902345181	8.11109475190117	2
gga-miR-142-5p	7.53849502025726	7.49169398554395	8.07104681029722	7.87198885427167	7.28450969236771	6.96814174557402	7.99693466163909	7.3806479916226	7.06012516428604	6.11460708251103	6.45544281705953	5.89895855163975	6.23272246118749	5.99287010410966	6.28604799366536	6.79076078370226	6.56176726528336	5.7808872177994	10.6494541868483	11.8784352964343	11.4701293088163	11.1185139445241	11.3418597787973	12.1461891820823	10.7526277577945	11.7410745026922	11.4439010824031	12.1549985365239	11.746052519742	12.1895984700497	11.9669949496878	11.1189945247522	10.9034488427395	12.0405517618218	12.9918076772233	11.8946056389611	12.2386544598075	13.0951102556873	12.5592951146288	2
gga-miR-144-3p	2.43867606166805	3.31908812870231	3.33372707097384	3.44628815081867	3.43855053888304	2.52576577556348	4.57361230732524	3.82159090003732	0.0143552929770701	2.45327303755091	3.76365656641718	3.14678797702498	3.05114928558762	3.05117960499424	2.77938647736633	2.67361812931529	3.14151625636891	2.3345531115573	8.86820044443391	8.90758266592564	9.18017002557255	9.08472428340564	8.74069739763861	9.42706321345718	7.27761996519861	7.64989853720015	6.94849725401875	8.5821900646692	8.02046974061616	8.71628576673685	7.86684444167571	8.31242328751286	7.82307877092753	8.5593451026879	8.35135619623283	8.15771432759398	8.2190697215165	9.20236320316832	8.86719935346261	2
gga-miR-1456-3p	2.58759666075639	1.29978087722987	1.38658972160511	2.97465658818065	1.54873068009539	2.91974633335917	1.8026372541913	1.55899904735776	2.62212442775294	0.817189064165118	1.33459869721889	0.6890480399584	0.772836245859588	0.906634561077261	1.30240726133945	1.39687031537539	0.673866811536929	0.460670351230085	0.248425432474213	0.0143552929770701	0.238735534186759	0.239957304089068	0.12203277694433	1.00092529595251	0.575735597918993	0.852122503147769	0.212370692058618	0.370051380910541	0.807359481791125	0.386778103407834	0.455537367407825	0.248417241985305	0.595064932395415	0.493493641880052	0.590471155180464	0.552690618813693	0.206288313606932	0.0143552929770701	0.0143552929770701	7
gga-miR-1456-5p	7.92013908666529	6.74131634904002	7.25714393023513	8.29016304239628	8.22264314026971	9.00615196327246	8.4988072331666	8.25837838512319	7.78798885673874	7.4347503578604	7.62234801535121	7.52478162633968	6.37148276715368	7.21174871665893	6.46273893255202	6.79825267108088	6.54478278036989	4.12581008771304	3.81349790786818	2.88099622519978	4.76944757717172	5.09234535707517	5.01501774766044	5.3803171792472	6.37050494464494	6.60312172381342	5.62324635288635	5.4001361783733	5.66889541502003	5.91753309137104	4.36357278511791	4.80064903135352	4.39322331086555	4.65335318125218	4.88873322134152	4.67023433731167	4.65153594429949	3.70066106051945	3.52837519027669	5
gga-miR-1458	2.67896926339128	3.58067150658601	3.2443763910656	2.41743697021353	2.42923574822833	2.29343169973517	0.951002157363162	0.0143552929770701	0.653473814438746	0.465697460310087	0.383398109800592	0.493797160526397	0.0143552929770701	0.0143552929770701	0.0143552929770701	1.16927847728311	0.0143552929770701	0.0143552929770701	0.0143552929770701	0.254505589692369	0.0143552929770701	0.0143552929770701	0.0143552929770701	0.0143552929770701	0.0143552929770701	0.312138202077925	0.0143552929770701	0.0143552929770701	0.247929193650811	0.0143552929770701	0.0143552929770701	0.0143552929770701	0.0143552929770701	0.0143552929770701	0.0143552929770701	0.246988699389679	0.0143552929770701	0.0143552929770701	0.0143552929770701	3
gga-miR-1467-5p	1.74764573258861	1.1034287512588	1.77479699479506	1.54130313184788	1.12217788464793	1.7155504729953	0.787293667401264	0.474356797335289	0.131578750004972	0.362597377802002	0.592015457770572	0.267923000808448	0.265994227983099	0.571362525941337	0.257638393188458	0.253568921622071	0.117760231067714	0.129672447853474	0.460291551643957	0.366689019674085	0.238735534186759	0.346459486599505	0.234543421136901	0.0143552929770701	0.494362023586502	0.402789717837559	0.397453520160056	0.256929211690725	0.3575543399524	0.386778103407834	0.354418432604492	0.358232801650621	0.14026575556152	0.493493641880052	0.139007970992164	0.128773450835397	0.106828119082017	0.255295942328856	0.434327761395796	3
gga-miR-146a-3p	1.86902800766807	1.85222352516224	1.97322948146892	1.62492499620137	2.10979669357418	1.16174934724283	1.71422020471379	1.69531123909881	1.2245872860402	1.67385610710378	2.05157276821133	2.67986009153279	1.59676552680327	2.10577816172657	2.04555539838685	2.15663829275652	3.48618446559665	2.03685291274468	3.67178810826165	3.52538158203174	3.62496126354163	4.08871468117417	4.41884538382049	3.67977745827297	4.90379969784777	5.55627154176172	4.93063448582284	4.76133658760085	3.43880151126866	4.77293870783915	3.5337955847353	4.17785310460417	3.98237088218045	4.57528816352761	5.04718130416293	4.28436775016286	5.57216183524471	5.09996236552951	4.5262494778713	6
gga-miR-146a-5p	5.89863811582099	6.2769001956937	7.22149407627553	6.15143847418979	7.0909235421178	5.39955132513093	6.37717455932229	6.73074821783078	5.76753391688451	8.81741081461826	7.02314565650362	7.38997746281397	7.13128389268657	6.88633797068731	6.73712722331184	6.06204109613356	8.71349447054313	7.41813818915185	8.57169224545126	8.75198058134858	9.54134140269493	8.92202498972133	9.36439732046741	9.48888350289816	9.39827123797247	9.4275268519135	9.32826111808204	10.9052887998765	8.99639583448315	10.5698607839901	8.56384385783193	8.96788470359863	9.17674090932537	9.36584064774626	9.75656216350914	10.1347590913057	10.3613152093907	10.2506908356226	10.0860002097686	6
gga-miR-146b-3p	2.5638197514288	1.29978087722987	1.8970993966941	3.09684326969005	1.74567040742176	2.42709310076777	2.3345488354769	2.42750164305787	2.21060402412132	2.95651774641545	3.00026049672806	3.21178493249216	2.30686198391483	3.36873821795708	3.40333388516212	2.46351421666234	3.50791909850941	3.00959725714076	3.7940861237235	3.74886718290187	3.92758206646405	4.34141625902623	4.67956676613826	4.19552071134055	4.83109102972474	5.49834644737661	5.30225275382265	4.68139137306318	4.15229488363196	4.88226358582696	5.0126346310472	4.32035615401496	4.24572595615912	4.79785023799309	4.57648441935676	4.44758690126035	5.3644593948122	4.68265875876713	4.3695878129009	6
gga-miR-146b-5p	5.10872051156662	4.06762117522143	4.9853811944654	5.08749695294698	4.69034982258054	3.36838128116778	4.87829446937894	5.22869371845409	4.72251148012476	5.99904708622764	4.33470199048152	4.64262019992106	4.64339652354259	4.88143356603027	4.68007301173533	5.0936583702236	6.39099093655818	6.26657265298272	9.10372506996133	9.62036735342192	10.2702627936241	9.47423122791562	9.86657206700855	10.0598399881086	10.0346625795029	10.0804516507887	10.307954422143	11.0358620955681	9.63255150310407	10.4506721851975	10.4229441961019	9.63529494964258	9.79742018914968	10.0971940537012	10.0907233656093	10.7099557675994	10.6551371876068	10.1641326778783	10.2482321177325	2
gga-miR-1550-3p	1.41701357024898	0.393160779651775	1.44122396395522	1.3579437873895	0.972911796152677	1.38845886138844	0.787293667401264	0.474356797335289	0.818797228446562	0.465697460310087	0.857393207807811	1.01461636787313	0.684722985196364	0.571362525941337	0.574150218272227	0.0143552929770701	0.887907552990826	0.0143552929770701	0.0143552929770701	0.0143552929770701	0.0143552929770701	0.0143552929770701	0.0143552929770701	0.0143552929770701	0.0143552929770701	0.0143552929770701	0.0143552929770701	0.0143552929770701	0.0143552929770701	0.0143552929770701	0.550030700530039	0.0143552929770701	0.0143552929770701	0.0143552929770701	0.0143552929770701	0.0143552929770701	0.0143552929770701	0.0143552929770701	0.0143552929770701	1
gga-miR-1550-5p	0.576542545924952	0.273629250344792	0.138699730118349	0.334033501883554	0.401556972451336	0.465403247874439	0.697901352784873	0.256587216236973	0.252153665951383	0.251558422716381	0.13943047953178	0.0143552929770701	0.0143552929770701	0.133807136516157	0.0143552929770701	0.0143552929770701	0.0143552929770701	0.0143552929770701	0.0143552929770701	0.0143552929770701	0.0143552929770701	0.0143552929770701	0.0143552929770701	0.0143552929770701	0.0143552929770701	0.0143552929770701	0.0143552929770701	0.0143552929770701	0.0143552929770701	0.0143552929770701	0.0143552929770701	0.0143552929770701	0.0143552929770701	0.0143552929770701	0.0143552929770701	0.0143552929770701	0.0143552929770701	0.0143552929770701	0.0143552929770701	7
gga-miR-1551-3p	1.66065157521183	0.876078734493059	1.32980479117374	3.06725300096149	1.79097387220682	0.362360377237153	0.697901352784873	1.35456203198232	1.63265009566156	1.03401018146313	0.936011757240483	0.6890480399584	0.772836245859588	1.35330298769886	0.371034836370643	0.469162057598328	0.0143552929770701	0.358549116513738	0.248425432474213	0.0143552929770701	0.0143552929770701	0.0143552929770701	0.0143552929770701	0.0143552929770701	0.316399037606138	0.0143552929770701	0.0143552929770701	0.0143552929770701	0.247929193650811	0.0143552929770701	0.0143552929770701	0.358232801650621	0.494090378245757	0.385030626442079	0.0143552929770701	0.0143552929770701	0.0143552929770701	0.0143552929770701	0.0143552929770701	7
gga-miR-1552-3p	5.92920096272085	5.61264511675616	5.90284424134421	6.49070621307255	6.00743595162313	6.00014387618331	5.98690510109113	5.64534527315377	5.08916674884626	4.62182089829428	5.29477768866761	4.87106131291498	4.41600711393093	4.99130528838346	4.42168455928855	4.43030725584253	4.06471647518556	2.71120225017786	1.82243804552918	1.77044246654298	2.25674452357864	1.58040351847634	2.28799092197454	1.48661638484168	1.10054274918819	1.3390199037031	0.90477118944357	1.11742604538604	1.61471700975758	1.34332320653406	0.876102635628777	0.884061974234788	1.08623297331375	1.45067682940182	1.14650676676585	1.14647846876898	1.38626991825685	0.903896314298587	0.610625954646487	1
gga-miR-1552-5p	6.51092036336686	5.78100365940864	6.11305053937227	6.97293909603736	6.36287228212312	6.32528332013226	6.91974139477449	6.41747811985077	5.84627201956092	7.00065849859141	6.08683343328178	5.20620827033329	4.85499762250621	6.24659486957737	5.62903558908928	4.91682034947181	5.88688017166707	5.17308300594648	2.30629379665952	2.1919248161264	2.52829314495109	2.53490310002022	2.31383282100169	2.76711283566096	2.74884063144501	2.74773080807028	2.24088696590937	2.73401470167438	1.93074518655938	2.35038497784545	1.9201793712119	1.42821129557891	1.60509711276703	1.08514420225685	1.33182857913247	1.47192164252549	2.18125248971759	1.3497301353456	1.59448453307592	4
gga-miR-1560-3p	3.13127393090103	3.05477458029784	3.60896070114874	3.63963008262624	2.51273586020201	2.42709310076777	2.89313210430233	2.20195148193412	1.98559052889717	2.45327303755091	1.27535454551602	1.55517543608966	1.90043981639789	1.29735507318354	1.18325191142506	1.4485697945478	1.8284166321402	0.0143552929770701	0.884085697358378	1.23296031758169	1.38935875738331	1.49035299825855	0.0143552929770701	0.485955640792153	1.48453505366785	1.42804853072137	2.16639092579184	1.05111392148241	1.70044708430121	1.01785122062054	1.5142320690134	1.26859834065306	1.74350920329026	1.69740690097697	1.14650676676585	2.15525015907447	2.38603670390162	1.60055325376942	1.41607494003659	7
gga-miR-1560-5p	0.836759344391339	1.1034287512588	1.00656689637184	0.967379962739521	0.618133241959645	0.362360377237153	0.787293667401264	0.749553745744306	0.252153665951383	0.362597377802002	0.266565194360979	0.140172083410419	0.0143552929770701	0.133807136516157	0.0143552929770701	0.365388967151308	0.226629433684494	0.0143552929770701	0.460291551643957	0.0143552929770701	0.238735534186759	0.0143552929770701	0.0143552929770701	0.0143552929770701	0.0143552929770701	0.0143552929770701	0.307878099171398	0.0143552929770701	0.247929193650811	0.269009389083116	0.245674228329684	0.129548890209067	0.268094464402263	0.267745527611253	0.139007970992164	0.0143552929770701	0.0143552929770701	0.0143552929770701	0.121440201822289	7
gga-miR-1591-3p	1.12369971637856	1.1034287512588	1.44122396395522	1.14784009901865	0.618133241959645	0.465403247874439	0.142335749186548	0.0143552929770701	0.0143552929770701	0.362597377802002	0.266565194360979	0.0143552929770701	0.0143552929770701	0.0143552929770701	0.0143552929770701	0.0143552929770701	0.0143552929770701	0.0143552929770701	0.0143552929770701	0.0143552929770701	0.0143552929770701	0.0143552929770701	0.0143552929770701	0.0143552929770701	0.0143552929770701	0.0143552929770701	0.0143552929770701	0.0143552929770701	0.0143552929770701	0.0143552929770701	0.0143552929770701	0.0143552929770701	0.0143552929770701	0.0143552929770701	0.0143552929770701	0.0143552929770701	0.0143552929770701	0.0143552929770701	0.0143552929770701	3
gga-miR-1591-5p	0.987351567899553	0.606074949403176	1.00656689637184	0.761075677530744	0.618133241959645	0.251387784522289	0.390746580443571	0.256587216236973	0.0143552929770701	0.251558422716381	0.0143552929770701	0.0143552929770701	0.0143552929770701	0.0143552929770701	0.0143552929770701	0.0143552929770701	0.0143552929770701	0.0143552929770701	0.0143552929770701	0.0143552929770701	0.0143552929770701	0.0143552929770701	0.0143552929770701	0.0143552929770701	0.0143552929770701	0.0143552929770701	0.0143552929770701	0.0143552929770701	0.0143552929770701	0.0143552929770701	0.0143552929770701	0.0143552929770701	0.0143552929770701	0.0143552929770701	0.0143552929770701	0.0143552929770701	0.0143552929770701	0.0143552929770701	0.0143552929770701	3
gga-miR-15b-3p	1.56807316187686	1.9333487591856	2.18012729878754	1.74191734458479	1.04947442686769	1.16174934724283	0.697901352784873	0.749553745744306	0.0143552929770701	0.561918514825109	0.592015457770572	0.140172083410419	0.684722985196364	0.256250443646343	0.257638393188458	0.253568921622071	0.673866811536929	0.0143552929770701	0.0143552929770701	0.470774980576017	0.704741916011279	0.124961796902389	0.436235054496522	0.0143552929770701	0.113353163859751	0.215406426161912	0.307878099171398	0.0143552929770701	0.554592247348028	0.269009389083116	0.128060241067323	0.0143552929770701	0.14026575556152	0.0143552929770701	0.0143552929770701	0.128773450835397	0.386736234450891	0.0143552929770701	0.121440201822289	3
gga-miR-15b-5p	8.6253478103935	8.61455454693359	8.24428180683371	8.78930271214369	8.39667560720782	8.50704205628046	9.12418779552794	8.7064761344611	8.58143744886126	8.95057434213926	8.8539004396314	9.13938683920565	8.43293633398966	8.83786857386968	8.64370750229012	8.29602058275975	8.58359269583994	6.79239839404387	7.8131056094099	8.06666633819699	8.07123437512883	7.84095508259073	7.51992319089524	7.79170128589142	6.28990565002177	6.90788072001526	6.30715703089192	6.03820819311102	6.68124894815768	6.36057747148564	5.96889064869369	5.45114420616406	5.20719226014445	6.02534809965672	6.25082381269013	5.27844273956706	6.3871434152311	6.57839689205105	6.17085826207099	4
gga-miR-15c-3p	3.93970764477377	3.67804276575985	3.48441613070213	3.48036515578438	2.73764591655611	2.6181196323394	2.03939003589291	2.17110693943034	1.54093832920948	1.67385610710378	1.69258104090364	1.69813145730345	1.00886131002283	0.829834967245354	1.30240726133945	1.54672214335949	0.820028808911224	1.15224094590028	0.884085697358378	0.974260783225611	0.855839119115424	0.625619438140779	0.613157256095717	0.848819420987345	0.575735597918993	0.568608909815508	0.636976380191102	0.908579731704885	0.3575543399524	0.386778103407834	0.6387135538712	0.644972527447074	0.268094464402263	0.385030626442079	0.490149817807665	0.128773450835397	0.469146589481548	0.472135365628312	0.233446990572004	3
gga-miR-15c-5p	12.2010088052026	11.5714441998706	11.7164413875483	12.0631569815669	11.8084309720328	11.8771620173737	12.1210173682126	11.7195701899365	11.4829199951379	11.7216899543429	11.5022933974053	11.5821778189631	10.7137561102913	11.2400027201897	10.78295877499	10.6218565096342	10.72649588546	9.55737997996791	9.40482545980428	9.39975278604449	9.59536898524986	8.96236006804905	8.62321756333622	8.8255315997158	8.29190051055838	8.457975420669	8.20896082345709	7.92775497002079	8.44476669919653	8.36180454475324	8.00096586075378	7.59203155067378	7.68673226912399	8.25724566940648	8.21460698066164	7.95551747744606	8.06652948277862	8.42148953816795	8.21793182845057	4
gga-miR-16-1-3p	0.25883057106599	0.606074949403176	0.381546213687568	0.334033501883554	0.513905330211653	0.131162479546207	0.390746580443571	0.0143552929770701	0.363424034951921	0.131255215768222	0.266565194360979	0.0143552929770701	0.265994227983099	0.256250443646343	0.0143552929770701	0.0143552929770701	0.422444123653735	0.129672447853474	1.26862862809902	1.96121689588906	1.61801177466625	1.6234050890341	2.03187183577913	1.37965036512299	1.75293973155659	1.80569679151477	1.37066905567932	1.6967615215407	1.4262714353712	2.22947804733199	2.61005873094522	1.96809043161021	2.3460561271931	2.25477923757555	2.18274596223141	1.37138253415177	1.88363354087801	1.68982533646034	1.82651292094966	2
gga-miR-1636	0.668595992311976	0.503542062686744	0.381546213687568	1.25671331573446	0.806400765890033	0.892649225983293	0.697901352784873	0.663524998942297	0.363424034951921	0.131255215768222	0.13943047953178	0.0143552929770701	0.382608222487149	0.133807136516157	0.257638393188458	0.365388967151308	0.117760231067714	0.0143552929770701	0.1295533371702	0.0143552929770701	0.238735534186759	0.124961796902389	0.0143552929770701	0.0143552929770701	0.0143552929770701	0.111719731762932	0.0143552929770701	0.134176621065697	0.129283928398185	0.269009389083116	0.0143552929770701	0.0143552929770701	0.0143552929770701	0.0143552929770701	0.0143552929770701	0.0143552929770701	0.0143552929770701	0.133287689485937	0.0143552929770701	7
gga-miR-1646	0.372687661656157	0.393160779651775	0.381546213687568	0.430153452272654	0.618133241959645	0.465403247874439	0.390746580443571	0.0143552929770701	0.0143552929770701	0.0143552929770701	0.0143552929770701	0.0143552929770701	0.0143552929770701	0.0143552929770701	0.0143552929770701	0.0143552929770701	0.0143552929770701	0.0143552929770701	0.0143552929770701	0.0143552929770701	0.0143552929770701	0.0143552929770701	0.0143552929770701	0.0143552929770701	0.0143552929770701	0.0143552929770701	0.0143552929770701	0.0143552929770701	0.0143552929770701	0.0143552929770701	0.0143552929770701	0.0143552929770701	0.0143552929770701	0.0143552929770701	0.0143552929770701	0.0143552929770701	0.0143552929770701	0.0143552929770701	0.0143552929770701	3
gga-miR-1649-5p	0.755126463630123	0.876078734493059	0.932221433157819	0.761075677530744	0.892057217031733	0.73658810835142	1.02637915584156	0.980571346010693	0.818797228446562	0.465697460310087	0.592015457770572	0.493797160526397	0.0143552929770701	0.0143552929770701	0.665902371723826	0.0143552929770701	0.0143552929770701	0.0143552929770701	0.0143552929770701	0.0143552929770701	0.0143552929770701	0.0143552929770701	0.0143552929770701	0.0143552929770701	0.0143552929770701	0.64487915807357	0.0143552929770701	0.0143552929770701	0.0143552929770701	0.0143552929770701	0.0143552929770701	0.0143552929770701	0.0143552929770701	0.0143552929770701	0.0143552929770701	0.0143552929770701	0.0143552929770701	0.255295942328856	0.0143552929770701	5
gga-miR-1651-5p	0.0143552929770701	0.0143552929770701	0.0143552929770701	0.0143552929770701	0.0143552929770701	0.0143552929770701	0.0143552929770701	0.0143552929770701	0.0143552929770701	0.0143552929770701	0.0143552929770701	0.0143552929770701	0.0143552929770701	0.0143552929770701	0.0143552929770701	0.0143552929770701	0.117760231067714	0.129672447853474	1.32381927251662	1.10940144644059	1.23246745892683	0.996582114645597	0.97888300163503	0.848819420987345	0.986137421678193	1.03330046055649	1.13055430692547	1.5603851597324	1.4262714353712	1.22179730231976	1.01511006353562	1.61679752817849	1.60509711276703	1.86830157714144	0.855337115216094	1.31835734903968	1.20575985670646	1.55375643511844	1.63584086125045	2
gga-miR-1663-3p	2.01645381218253	1.62688288956757	1.38658972160511	2.69403012551349	2.27833942522616	1.87378270580131	1.35352569131371	1.85908145113144	0.563118334905462	1.03401018146313	1.01056654755366	1.21814584043418	1.27336732355216	1.50919913545895	0.574150218272227	0.971415176659639	1.72085793964303	0.460670351230085	0.358244186907328	0.658810671994403	0.782267714948655	0.346459486599505	0.527406523376535	0.585579430624091	0.0143552929770701	0.0143552929770701	0.110089553053618	0.474944907753938	0.3575543399524	0.0143552929770701	0.0143552929770701	0.0143552929770701	0.0143552929770701	0.594369409208674	0.139007970992164	0.0143552929770701	0.0143552929770701	0.569443840978023	0.0143552929770701	1
gga-miR-1677-5p	6.92316604074274	6.11026852078958	6.07684334119896	5.48444389148525	5.26059673419682	4.90826629508729	4.9622692665788	4.3619268598127	3.09488734254249	2.82695662556209	3.92655263253142	3.04344873215385	3.06866255220109	3.65134394096856	2.81989770905309	4.60564492832561	3.20941525520532	1.08986646833769	0.55559510547054	1.17250324489672	1.17613517689425	1.12182780680828	0.77073377724155	1.00092529595251	0.725886208217936	0.717318921793407	0.307878099171398	1.24155222767011	0.882647918718364	1.45540289097134	0.876102635628777	0.729149080426308	0.385513142290424	1.01408746177994	0.590471155180464	0.879920399031625	0.758493069017567	1.11202172580397	0.610625954646487	1
gga-miR-1689-3p	1.12369971637856	0.606074949403176	0.58934375121713	0.520267451553867	0.513905330211653	0.251387784522289	0.142335749186548	0.0143552929770701	0.0143552929770701	0.131255215768222	0.0143552929770701	0.0143552929770701	0.0143552929770701	0.0143552929770701	0.0143552929770701	0.0143552929770701	0.0143552929770701	0.0143552929770701	0.0143552929770701	0.0143552929770701	0.0143552929770701	0.0143552929770701	0.0143552929770701	0.0143552929770701	0.0143552929770701	0.0143552929770701	0.0143552929770701	0.0143552929770701	0.0143552929770701	0.0143552929770701	0.0143552929770701	0.0143552929770701	0.0143552929770701	0.0143552929770701	0.0143552929770701	0.0143552929770701	0.0143552929770701	0.0143552929770701	0.0143552929770701	3
gga-miR-1690-5p	1.5194564383426	0.955909711645269	1.27069288481696	0.685186249049322	0.715335873114625	0.964774219323562	0.697901352784873	0.749553745744306	0.0143552929770701	0.0143552929770701	0.936011757240483	0.777582491782044	0.684722985196364	0.906634561077261	0.83356244773137	0.0143552929770701	0.0143552929770701	0.0143552929770701	0.0143552929770701	0.0143552929770701	0.0143552929770701	0.0143552929770701	0.0143552929770701	0.0143552929770701	0.0143552929770701	0.0143552929770701	0.0143552929770701	0.0143552929770701	0.0143552929770701	0.0143552929770701	0.0143552929770701	0.0143552929770701	0.0143552929770701	0.0143552929770701	0.0143552929770701	0.0143552929770701	0.0143552929770701	0.0143552929770701	0.0143552929770701	1
gga-miR-1698	2.38541210090301	2.04707581708504	2.14763980465982	1.95078912637504	2.03645040968539	2.11475119480675	1.02637915584156	1.11629558552558	0.894857830393596	0.251558422716381	0.936011757240483	0.6890480399584	0.490497095369963	0.133807136516157	0.574150218272227	0.971415176659639	0.594829574458728	0.129672447853474	0.248425432474213	0.0143552929770701	0.344756964813605	0.239957304089068	0.0143552929770701	0.137671803000294	0.113353163859751	0.0143552929770701	0.110089553053618	0.0143552929770701	0.0143552929770701	0.140765672123288	0.0143552929770701	0.0143552929770701	0.268094464402263	0.140075133476833	0.0143552929770701	0.0143552929770701	0.0143552929770701	0.0143552929770701	0.0143552929770701	3
gga-miR-1703-5p	1.36292850730455	1.72128287926941	2.04554279775008	2.41743697021353	1.19139261869184	2.29343169973517	1.62002860082794	1.24034205201739	0.894857830393596	0.0143552929770701	0.857393207807811	0.594723180559518	0.590876084143704	0.0143552929770701	0.0143552929770701	0.0143552929770701	0.0143552929770701	0.0143552929770701	0.0143552929770701	0.0143552929770701	0.0143552929770701	0.0143552929770701	0.0143552929770701	0.0143552929770701	0.408122860408975	0.0143552929770701	0.0143552929770701	0.256929211690725	0.0143552929770701	0.386778103407834	0.0143552929770701	0.0143552929770701	0.0143552929770701	0.0143552929770701	0.0143552929770701	0.0143552929770701	0.0143552929770701	0.0143552929770701	0.0143552929770701	7
gga-miR-1716	2.41228987893521	2.18598217506303	1.54465173614977	2.61442929309071	2.61704531185117	2.78678450758191	1.92586473061271	1.73802938177574	0.0143552929770701	0.893141492995482	1.01056654755366	1.39648007269174	0.934395698134741	1.23914965054838	0.0143552929770701	1.04042909232433	0.748798010601372	0.0143552929770701	0.0143552929770701	0.0143552929770701	0.238735534186759	0.239957304089068	0.0143552929770701	0.378938756446203	0.218445258118594	0.0143552929770701	0.0143552929770701	0.0143552929770701	0.0143552929770701	0.0143552929770701	0.0143552929770701	0.0143552929770701	0.0143552929770701	0.0143552929770701	0.0143552929770701	0.0143552929770701	0.299331671783537	0.0143552929770701	0.0143552929770701	1
gga-miR-1720-3p	2.18178695593476	2.63717538885326	3.8091782406989	1.66498588503889	0.715335873114625	1.48971776139773	0.871468751367269	0.663524998942297	1.03591265771	0.0143552929770701	0.0143552929770701	0.267923000808448	0.0143552929770701	0.473777573412608	0.0143552929770701	1.39687031537539	0.511210078939522	0.0143552929770701	0.0143552929770701	0.0143552929770701	0.0143552929770701	0.0143552929770701	0.0143552929770701	0.0143552929770701	0.0143552929770701	0.0143552929770701	0.0143552929770701	0.0143552929770701	0.0143552929770701	0.0143552929770701	0.0143552929770701	0.0143552929770701	0.0143552929770701	0.0143552929770701	0.0143552929770701	0.0143552929770701	0.0143552929770701	0.0143552929770701	0.0143552929770701	3
gga-miR-1720-5p	1.46914409603728	0.791570249472485	2.38910487937481	0.761075677530744	0.401556972451336	0.465403247874439	0.787293667401264	0.369577052810201	0.466723579413599	0.0143552929770701	0.0143552929770701	0.38527604504101	0.0143552929770701	0.133807136516157	0.0143552929770701	0.253568921622071	0.226629433684494	0.0143552929770701	0.0143552929770701	0.0143552929770701	0.0143552929770701	0.0143552929770701	0.0143552929770701	0.0143552929770701	0.0143552929770701	0.0143552929770701	0.0143552929770701	0.0143552929770701	0.0143552929770701	0.0143552929770701	0.0143552929770701	0.0143552929770701	0.0143552929770701	0.0143552929770701	0.0143552929770701	0.0143552929770701	0.0143552929770701	0.0143552929770701	0.0143552929770701	3
gga-miR-1724	1.30673661529926	1.29978087722987	1.49386450214981	1.20330348096366	1.04947442686769	1.53780103331151	0.0143552929770701	0.133990446379814	0.0143552929770701	0.0143552929770701	0.0143552929770701	0.0143552929770701	0.0143552929770701	0.0143552929770701	0.0143552929770701	0.0143552929770701	0.0143552929770701	0.0143552929770701	0.0143552929770701	0.0143552929770701	0.0143552929770701	0.239957304089068	0.0143552929770701	0.378938756446203	0.316399037606138	0.0143552929770701	0.0143552929770701	0.0143552929770701	0.0143552929770701	0.0143552929770701	0.0143552929770701	0.0143552929770701	0.0143552929770701	0.0143552929770701	0.0143552929770701	0.0143552929770701	0.0143552929770701	0.0143552929770701	0.0143552929770701	3
gga-miR-1727	1.24826707903188	1.35971083525021	0.85383562246966	0.761075677530744	0.618133241959645	0.964774219323562	0.390746580443571	0.749553745744306	0.653473814438746	0.251558422716381	0.0143552929770701	0.267923000808448	0.0143552929770701	0.0143552929770701	0.0143552929770701	0.0143552929770701	0.0143552929770701	0.0143552929770701	0.0143552929770701	0.0143552929770701	0.0143552929770701	0.0143552929770701	0.436235054496522	0.0143552929770701	0.218445258118594	0.0143552929770701	0.212370692058618	0.0143552929770701	0.0143552929770701	0.0143552929770701	0.0143552929770701	0.0143552929770701	0.0143552929770701	0.0143552929770701	0.0143552929770701	0.0143552929770701	0.206288313606932	0.0143552929770701	0.0143552929770701	3
gga-miR-1730-3p	1.24826707903188	1.62688288956757	1.49386450214981	1.49760145141985	1.25743817146653	1.22185312502749	0.697901352784873	0.0143552929770701	0.894857830393596	0.0143552929770701	0.592015457770572	0.0143552929770701	0.0143552929770701	0.0143552929770701	0.0143552929770701	0.0143552929770701	0.422444123653735	0.0143552929770701	0.0143552929770701	0.0143552929770701	0.0143552929770701	0.0143552929770701	0.0143552929770701	0.0143552929770701	0.0143552929770701	0.0143552929770701	0.0143552929770701	0.0143552929770701	0.0143552929770701	0.0143552929770701	0.0143552929770701	0.0143552929770701	0.0143552929770701	0.0143552929770701	0.0143552929770701	0.0143552929770701	0.0143552929770701	0.0143552929770701	0.0143552929770701	3
gga-miR-1732	1.78925160207581	1.76626324687428	1.73161169487368	1.40601424274378	1.25743817146653	1.7968348315725	0.602602087829859	0.663524998942297	0.563118334905462	0.0143552929770701	0.383398109800592	0.267923000808448	0.0143552929770701	0.133807136516157	0.0143552929770701	1.22962989317424	0.0143552929770701	0.0143552929770701	0.0143552929770701	0.0143552929770701	0.124300354251964	0.0143552929770701	0.0143552929770701	0.0143552929770701	0.218445258118594	0.0143552929770701	0.0143552929770701	0.0143552929770701	0.0143552929770701	0.140765672123288	0.128060241067323	0.0143552929770701	0.0143552929770701	0.0143552929770701	0.0143552929770701	0.0143552929770701	0.299331671783537	0.133287689485937	0.0143552929770701	3
gga-miR-1738	0.576542545924952	0.701801818036367	0.58934375121713	0.761075677530744	0.0143552929770701	0.816727845748139	0.602602087829859	0.474356797335289	0.0143552929770701	0.737014731233965	0.383398109800592	0.267923000808448	0.490497095369963	0.0143552929770701	0.0143552929770701	0.0143552929770701	0.0143552929770701	0.0143552929770701	0.0143552929770701	0.0143552929770701	0.0143552929770701	0.0143552929770701	0.0143552929770701	0.0143552929770701	0.0143552929770701	0.0143552929770701	0.0143552929770701	0.0143552929770701	0.0143552929770701	0.0143552929770701	0.0143552929770701	0.0143552929770701	0.0143552929770701	0.0143552929770701	0.0143552929770701	0.0143552929770701	0.0143552929770701	0.0143552929770701	0.0143552929770701	7
gga-miR-1751-5p	1.1873274279775	0.701801818036367	1.00656689637184	0.833171833970232	1.38109702131286	1.09903233650554	0.697901352784873	0.572039180129717	0.653473814438746	0.0143552929770701	0.774242223757112	0.0143552929770701	0.0143552929770701	0.662762883973922	0.0143552929770701	0.656686559452911	0.327856433529607	0.0143552929770701	0.358244186907328	0.0143552929770701	0.344756964813605	0.0143552929770701	0.0143552929770701	0.0143552929770701	0.316399037606138	0.0143552929770701	0.0143552929770701	0.0143552929770701	0.0143552929770701	0.0143552929770701	0.0143552929770701	0.248417241985305	0.0143552929770701	0.0143552929770701	0.0143552929770701	0.0143552929770701	0.0143552929770701	0.0143552929770701	0.0143552929770701	8
gga-miR-1764-5p	1.1873274279775	0.393160779651775	1.00656689637184	1.3579437873895	0.806400765890033	0.816727845748139	0.787293667401264	0.256587216236973	0.894857830393596	0.652121367366198	0.0143552929770701	0.38527604504101	0.590876084143704	0.662762883973922	0.0143552929770701	0.0143552929770701	0.0143552929770701	0.0143552929770701	0.0143552929770701	0.0143552929770701	0.0143552929770701	0.0143552929770701	0.0143552929770701	0.0143552929770701	0.0143552929770701	0.0143552929770701	0.0143552929770701	0.0143552929770701	0.0143552929770701	0.386778103407834	0.0143552929770701	0.460277407956161	0.268094464402263	0.267745527611253	0.265791362999456	0.0143552929770701	0.469146589481548	0.0143552929770701	0.0143552929770701	7
gga-miR-1773-3p	0.0143552929770701	0.0143552929770701	0.0143552929770701	0.0143552929770701	0.0143552929770701	0.0143552929770701	0.0143552929770701	0.0143552929770701	0.0143552929770701	0.0143552929770701	0.0143552929770701	0.267923000808448	0.0143552929770701	0.0143552929770701	0.0143552929770701	0.0143552929770701	0.0143552929770701	0.0143552929770701	2.03580461426466	1.72906209109434	2.41115300514047	1.34377195918919	0.77073377724155	1.37965036512299	1.15451388194402	1.66626475079669	1.75653525562025	1.51190287367816	2.06609728950967	1.79067274825609	1.95513589021004	2.58000892808145	2.02263179478795	2.95037979486536	2.15024159809226	2.47892621023236	1.65627945162581	1.96484528428636	1.92988503224307	2
gga-miR-1774	1.94462323061918	1.72128287926941	2.08038413449705	1.62492499620137	1.79097387220682	1.27955275821785	1.1662570378924	1.17965163580486	0.738502349570167	0.362597377802002	1.01056654755366	0.38527604504101	0.490497095369963	1.40716199058487	0.665902371723826	1.10629177520481	1.13138296398329	0.0143552929770701	0.0143552929770701	0.0143552929770701	0.344756964813605	0.0143552929770701	0.0143552929770701	0.0143552929770701	0.0143552929770701	0.0143552929770701	0.561469244703922	0.0143552929770701	0.3575543399524	0.0143552929770701	0.550030700530039	0.644972527447074	0.385513142290424	0.0143552929770701	0.93382122945414	0.95131736634782	0.0143552929770701	0.660601623381947	0.434327761395796	8
gga-miR-1782	1.94462323061918	1.1034287512588	1.9356665475603	2.34530506966423	2.07358961496462	2.4524011379849	2.62866355151079	2.64513264109933	2.26893555351501	1.79759463989783	2.01582094097718	1.28007250229205	1.73480326443174	2.23052263453365	1.90198923081336	1.28755770888419	2.05200334264237	0.729719772777663	0.0143552929770701	0.366689019674085	0.704741916011279	0.0143552929770701	0.0143552929770701	0.678765933248104	0.86187229268254	1.42804853072137	0.561469244703922	0.908579731704885	0.64386001972102	1.15696668305397	0.0143552929770701	0.460277407956161	0.0143552929770701	0.688650376303194	0.0143552929770701	0.0143552929770701	0.469146589481548	0.472135365628312	0.233446990572004	5
gga-miR-181a-3p	10.1824813917243	9.61271300176261	9.96028940705293	10.0724533560729	9.37397893414175	9.64505873939785	9.51328188275554	9.23053597696367	8.68146521864522	8.27380705356144	8.61719200822067	8.99798339959839	8.10081713897306	8.43789822334614	7.71901441918579	8.22042707037353	8.23265030824464	7.14085497184122	8.22276234612534	7.77356402066099	8.26260507443531	7.95371221255249	7.8980084362545	7.7910492166423	6.42504594914349	7.99404677046934	8.11098763743312	6.94512450599734	7.25975383462929	6.98939786636578	7.53913536479617	7.2441677246878	7.36619657102148	6.81960212913187	7.17722872583751	7.37643344309681	6.53675848087215	6.87338413452914	6.39516199699071	1
gga-miR-181a-5p	14.8217816417841	14.2752827792115	14.8142359581995	14.9292525444396	14.1127089850609	14.2584316302815	14.8678762854786	14.8569131076905	14.304330794203	14.2174350653659	14.5898368990965	14.6303624825384	14.2050351222732	14.7259193333835	14.3309536968912	13.5763421370132	13.8681351976077	13.3631747204914	13.629212249996	13.3855897872009	13.6769085781307	12.9919396758943	13.3402768539	13.3103595025495	12.4531247536509	12.8098815952272	13.1043136517711	12.1506755054971	12.3974680213369	12.2812376972084	12.0736430640513	11.4506814161962	11.6795689799775	11.7083897558514	11.81824785688	11.9981669806837	11.7800142736584	11.9701716094122	11.5935503856656	4
gga-miR-181b-2-3p	2.70093597891257	2.66119024985523	2.52177559423692	2.61442929309071	1.32059209948837	1.94683345362859	1.23141848772542	1.11629558552558	1.03591265771	0.737014731233965	1.01056654755366	1.01461636787313	0.684722985196364	0.748716060000063	0.476164126750824	0.365388967151308	0.511210078939522	0.358549116513738	0.955721647246816	0.82514038566832	0.622812367366957	0.538433152467375	1.21661472148852	1.00092529595251	0.218445258118594	0.64487915807357	0.212370692058618	0.0143552929770701	0.0143552929770701	0.495654555814738	0.455537367407825	0.248417241985305	0.14026575556152	0.267745527611253	0.265791362999456	0.246988699389679	0.106828119082017	0.367785739492597	0.0143552929770701	3
gga-miR-181b-5p	13.2451227995991	12.442692668975	12.9520203253656	13.3809536158987	12.9312726015421	13.1195641036169	13.03034515537	12.7667679215032	12.4787874003045	12.3221179993832	12.1136765007718	12.2639574552684	11.1312074409233	12.1273964988254	11.4291150663641	10.9134661410363	11.4249243801999	10.2569028824687	9.77510063580129	9.34130857184389	10.0842862050936	8.85341137675854	9.05508447331299	9.1500690814257	8.83973672861179	9.04101852482324	9.49623487305107	7.84943994165139	8.39017956459238	8.0183392812982	8.11307043671337	7.42146043220214	7.56365583154701	7.45665641421991	7.18025031767748	7.88262203170951	7.75829008958857	8.12051861533124	7.07883778231361	4
gga-miR-183	7.70874380045234	7.32600824497066	9.04677744534547	6.54270011744313	5.47355617493175	6.0955968214288	5.45706542638517	5.60263990967168	4.674765992521	4.89551366985321	5.92519135188557	5.20221520540417	4.50874093051512	5.0727165821877	5.01707461424092	6.00058718766394	4.19100610065581	4.37500525958037	3.31117188854985	2.6566081633036	3.17122795886993	3.04234814447466	3.32239703420732	3.18751336396329	7.03124499889229	4.39010615842497	4.16745261273433	4.68139137306318	3.41363757042561	4.59471321578988	4.34392376285835	3.83260382291622	4.08141341113258	3.21085057968671	3.48747553295403	3.4458005352457	5.28705652213522	4.24815468054241	4.5262494778713	3
gga-miR-187-3p	7.44397070951071	6.91614933886929	7.27605351322127	7.44792294777138	6.36661785249729	6.79842329981146	6.96354966234195	6.76471784232724	5.6240680021518	4.73450527570467	5.79150241693578	6.14137009797679	4.71743266994304	5.50505442197128	4.91324827049866	5.10980471822731	4.76075594338039	3.36603995533543	2.92159761208779	3.75918201837109	3.99426433869324	3.88291552867108	3.96830733455383	3.88925034462712	5.0987896990587	3.41438679893967	4.08222069946134	4.49441875884877	5.16114222539488	4.94601086877754	5.32809907379594	5.23063213401939	5.07358875169381	5.60941261976497	4.63638408481529	5.25394287656353	3.29846453042604	3.8042495251609	2.95645818556733	7
gga-miR-187-5p	2.27259493915739	1.9722624443673	2.49619956980003	1.98283974276686	1.91892687584387	1.94683345362859	2.30458155925375	1.605882143862	0.894857830393596	1.33567720062651	1.14902684065042	1.55517543608966	0.772836245859588	1.17849684868585	1.24405939962913	0.89893326288392	1.07425698918859	0.460670351230085	0.0143552929770701	0.366689019674085	0.925840034471959	0.124961796902389	0.436235054496522	0.848819420987345	1.35222245069141	0.402789717837559	0.307878099171398	0.664298706138972	0.64386001972102	0.691480986110569	0.550030700530039	0.248417241985305	0.494090378245757	0.688650376303194	0.684267665512316	0.641714802512499	0.386736234450891	0.746340249181708	0.121440201822289	1
gga-miR-190a-3p	0.0143552929770701	0.0143552929770701	0.0143552929770701	0.0143552929770701	0.0143552929770701	0.0143552929770701	0.951002157363162	0.663524998942297	0.818797228446562	0.131255215768222	0.592015457770572	0.493797160526397	0.265994227983099	0.906634561077261	0.83356244773137	0.365388967151308	0.327856433529607	0.129672447853474	5.16419451186934	5.47901934946144	5.8724980042189	5.73842353356044	5.80938130405941	5.01078136467988	2.86669916204556	3.11252832155698	2.84499377203835	4.0355951593471	3.92185087468066	4.32647655794303	4.47615818992455	3.96000152880869	3.93500102515838	4.22029226165728	3.92226213254159	3.88014394089524	2.72478980022369	4.29158393742139	4.13012440026464	2
gga-miR-190a-5p	0.0143552929770701	0.0143552929770701	0.0143552929770701	0.0143552929770701	0.0143552929770701	0.0143552929770701	2.99045896934879	2.26173003511548	1.87726200300978	1.75751620501524	2.42309919686221	1.45134115442634	2.44737226618138	1.77805349601208	2.11231374229013	1.63862004958633	1.72085793964303	2.03685291274468	6.964936747888	6.9360190007868	7.29978936138894	7.24543646456035	7.58304775491968	6.88814063413097	5.46728645977386	5.52381752158673	5.47165866565031	6.05733785088336	5.62571926753941	5.76001732337511	5.72487571750508	5.36825255661758	5.75473016288093	5.57588186251967	5.30882735719107	5.4759768232384	5.33454443696439	5.65706352108696	5.20283559515038	2
gga-miR-193a-3p	3.99409463738167	3.6301784609825	4.10826540661817	3.28854553989257	2.89115748486835	2.23629556967264	3.20030889526739	2.75320992469035	3.04568418909104	3.09160678399062	2.71827649513831	3.21178493249216	2.88315739532911	2.83241833656107	3.09212692693732	2.65172831166976	3.52933114524571	2.90479702098134	10.1575704044022	10.673536707459	10.7293184290354	10.2449668887988	10.4370791181524	10.2764596160786	8.59304255170986	8.62174240472114	8.5065907702609	9.99146973096473	9.56861994784563	10.3976206372846	10.0352763138828	10.202730183093	9.72389694063071	10.3882062369521	9.82669531503238	9.81632249434354	8.20147342887355	10.2489705880095	9.7587112978421	2
gga-miR-193a-5p	2.38541210090301	2.08307623097167	2.41663302943021	3.2626703593815	2.69060840521898	2.08269488131292	3.06385323859311	3.19775098845927	2.99474352886519	3.88856789320816	3.29688441831957	2.09260319517986	2.69299394627613	3.25584848437075	3.8859811031066	2.51291930826822	3.86867139611361	2.95814854209452	4.50484885653227	4.89462871131717	4.8162751506793	4.87380738426667	4.80330380623079	5.30558394143598	5.27967203729874	5.87601576180595	5.20014919470009	5.46842141036587	4.60548972082418	4.97920421978122	4.91392044362228	4.67363351170694	4.32870847823574	4.44627943128348	4.20934021022951	4.31852231131213	5.5651529017735	4.6272343547056	4.52074062341899	6
gga-miR-196-1-3p	5.7668679643018	5.55613258336639	6.59039626443987	5.28679869045832	3.8665273570505	4.84756278239696	4.72834933289886	3.79148660055764	3.86392284921776	3.88856789320816	4.73175311521976	4.51322690408368	4.06972159459773	3.88755508743071	3.18809773339481	4.51761564660482	5.15441122747352	4.25222591586815	0.1295533371702	1.10940144644059	0.535948478174063	0.625619438140779	1.68108001362517	1.00092529595251	0.113353163859751	0.64487915807357	0.636976380191102	2.48050178684655	1.61471700975758	2.29119773737963	1.46657180614461	2.06844858962683	2.2564069187125	2.65582123497564	1.21096225605381	2.02892405077106	0.758493069017567	1.68982533646034	1.3178507253599	1
gga-miR-196-5p	10.5615415173502	10.0073753055827	11.3003494604183	11.206079104963	10.4459643172598	10.8245076114771	10.8061401719843	10.4490464838827	10.1199936445643	11.4992805746533	11.3237440282001	11.2470317459379	10.8362409786713	11.3689049640659	10.8333771839598	8.6048882831025	10.6069681842174	10.044650976814	6.56488253584653	6.17757774915579	6.50603429661706	6.21505481724356	6.75697442667397	6.18173358822668	7.40345267169242	6.52832980210146	6.72666217126927	6.17488285049552	6.22099334839974	6.25998194318308	5.95816062237733	6.45169593516708	7.03324269744261	6.52438523449022	5.18191914904012	6.57153516121425	7.29905262122856	6.11548978476493	6.28086183573408	5
gga-miR-199-3p	15.5116706352111	15.6177153414908	15.8796027862151	15.5620714986849	14.7788122098934	15.0696023877963	14.8623473119319	14.6170580384679	14.2458820501102	14.317370554097	14.5387186135017	14.844373358092	13.9609331230719	13.926578550182	13.728538132438	12.8038901896222	13.8876796416658	12.0512867600436	14.3103245525254	14.6267166677164	14.4240863759733	14.218178998607	14.2714325008955	14.0264182130636	13.3088007125384	13.1301832541823	12.8278013531617	13.5063968664806	13.0000656719489	13.4089578862794	13.8928925613942	13.4560354980502	13.184105358342	13.2392396509188	12.9891538798674	12.8639336278984	12.8819818409363	12.9834172667197	12.5732289796183	1
gga-miR-19a-3p	0.0143552929770701	0.0143552929770701	0.0143552929770701	0.0143552929770701	0.0143552929770701	0.0143552929770701	0.0143552929770701	0.0143552929770701	0.0143552929770701	0.0143552929770701	0.0143552929770701	0.0143552929770701	0.0143552929770701	3.77939296123918	0.0143552929770701	0.0143552929770701	3.97393097749702	4.64279086022687	8.55952853094793	7.69716358802996	8.52999271069472	8.35312616525126	9.015278973482	8.21373205862586	8.62982619262122	7.66600265136759	8.94529051335087	8.66211725652412	7.81178664783969	8.33915407801282	7.71641960229516	7.68914652665017	8.48492876425954	7.50037010467194	6.92441929603535	8.02283611184454	7.521142150508	7.23679253574939	7.89231683936405	2
gga-miR-1a-2-5p	0.135212041628431	0.143292173085498	0.138699730118349	0.0143552929770701	0.0143552929770701	0.0143552929770701	0.0143552929770701	0.133990446379814	0.0143552929770701	0.131255215768222	0.266565194360979	0.0143552929770701	0.0143552929770701	0.133807136516157	0.371034836370643	0.132348231914103	0.327856433529607	0.556038325748778	2.75087494739968	3.02472635228893	3.09731361297616	2.76354898855898	2.75218463423289	2.51248752875423	1.20653855603688	1.08896695484517	1.07733408754822	2.83600004873713	3.41363757042561	3.6880515399793	3.5337955847353	3.87016542252985	3.00817488443919	3.586398506891	3.3511249783106	2.61706482961639	1.29883622642629	4.07669640029607	3.23737174848558	2
gga-miR-200a-3p	7.69307460211924	7.83628146891841	8.09254059516803	4.94833975446586	6.69028516979028	3.95109559352278	5.32521884095077	5.18304401800961	4.72772029586807	3.22984414292875	4.59912009760326	2.28610909910413	2.69299394627613	2.92763048459206	3.05866353059762	4.52966788407916	2.54789262858253	1.82343247218382	1.21124238064031	2.49319759592175	2.73740071778956	1.39430526970282	1.79555113321727	3.40766793211415	4.32519294324864	2.56351054654233	2.64003901361119	4.61981449056743	2.70736814286366	3.61752284373805	4.14634621102581	2.6025009649435	1.86979678750792	1.69740690097697	2.3637471915776	1.47192164252549	2.44831112714368	1.40350483446435	1.21244726394387	8
gga-miR-200a-5p	4.67601656020348	5.22664143813241	5.27203589062071	2.67453786712449	4.94203419467486	1.53780103331151	2.14463006777277	2.85375197755664	1.6764084771721	0.0143552929770701	2.12052347350931	0.38527604504101	0.490497095369963	0.256250443646343	0.476164126750824	1.99217576955019	0.117760231067714	0.0143552929770701	0.0143552929770701	0.132857693744099	0.124300354251964	0.124961796902389	0.12203277694433	0.263342904002353	0.494362023586502	0.111719731762932	0.0143552929770701	0.474944907753938	0.0143552929770701	0.269009389083116	0.245674228329684	0.0143552929770701	0.0143552929770701	0.0143552929770701	0.139007970992164	0.0143552929770701	0.106828119082017	0.133287689485937	0.0143552929770701	3
gga-miR-200b-3p	9.21494797568981	8.81148950530837	9.2624331261532	6.66750120378973	8.40762470275649	4.71268317089552	6.80134159716472	6.76471784232724	5.99840152005577	3.27312862763145	6.43528502572307	2.65670252255126	3.4623127737433	3.61747355534617	3.07549224968782	5.26565283330188	3.20941525520532	2.30739987619027	0.729169623305321	2.16114065268879	2.36149733380427	1.6234050890341	1.51278842585542	2.96508707651834	3.03440574003074	1.51190107527814	1.23144403106699	3.94719954948785	2.62206073115385	3.01289318314169	3.94369842841903	2.38620983229672	2.02263179478795	1.08514420225685	1.93814842496628	1.14647846876898	1.50822262705506	1.17522030677267	1.26611137952719	8
gga-miR-200b-5p	4.2464477706957	4.21280109067253	3.79875481983501	2.26937603521358	5.08074777482732	1.53780103331151	3.6208528246486	3.98124531887008	2.576661477151	0.817189064165118	3.13966698077526	0.267923000808448	0.934395698134741	0.829834967245354	0.83356244773137	2.2470086821873	0.327856433529607	0.248644803441479	0.1295533371702	0.132857693744099	0.238735534186759	0.0143552929770701	0.0143552929770701	0.263342904002353	0.408122860408975	0.111719731762932	0.110089553053618	1.11742604538604	0.459434520812184	0.269009389083116	0.245674228329684	0.129548890209067	0.14026575556152	0.0143552929770701	0.265791362999456	0.0143552929770701	0.0143552929770701	0.0143552929770701	0.121440201822289	8
gga-miR-203a	7.66051577386028	7.3241292172719	7.54986379360684	4.73908602511341	9.18512855010569	2.78678450758191	7.60966720407358	8.42246941944651	7.22113611312122	4.09563826638567	8.5620967649722	3.93405579409465	1.49680997547131	1.85758368071243	1.93924220615015	3.62492012914707	2.10999970623577	0.0143552929770701	2.41194899670697	4.30114168761486	2.92000125812428	2.39300596505923	2.6340734363652	4.9744837728025	0.575735597918993	0.0143552929770701	0.842337109432922	1.73949855754938	1.56986266445921	1.65640101773082	2.14875996381581	1.21121296527275	0.778003974274156	0.777146159863192	1.68941055018666	0.725563406397715	1.72497421184918	0.976658960191931	0.90935269895972	8
gga-miR-204	8.77101305586266	8.10276411265201	8.44268216777365	8.1682848723859	8.94290743960763	7.55182170047205	7.49741875671611	7.80967245404026	6.42445612053076	5.95763753234079	6.30803923681855	6.70405574518198	5.88031400941152	6.18240490624561	5.5856411771703	6.36247955098729	5.52327763777164	4.68031664875815	2.84820270695045	2.88099622519978	3.84868528654099	5.19568890494826	3.3968244946624	3.70214749378507	4.38285445967326	3.63612542376185	3.87951707158156	2.57791955262323	2.97155283738185	2.54028365897541	3.60155443254424	2.06844858962683	1.98591398112975	2.48241273247506	2.901774715937	2.24322732506465	2.4070949393061	3.22094343946572	1.86179970423304	1
gga-miR-205a	15.3132272998547	14.8913502923964	14.7123831799831	12.0950659914745	15.7928257696058	10.4218724490462	13.5596041202603	13.9430089761586	12.337725511147	8.76625704014842	13.8477522647846	8.72180638342796	7.92808836762818	8.50427179763278	7.23431814974018	12.2677662229986	8.22159435985423	6.58474805596833	4.55183803121071	5.40212004864512	4.37193540008715	3.3288200345273	5.43562768336723	6.59727486466871	8.25724736214589	7.68249454388034	9.03765113364739	6.82003548372752	6.94105815925664	6.92879433368607	7.64863131537833	6.16481731413245	6.33897081655383	7.1602119592365	8.30873267834923	7.71388875209448	6.86154736682424	6.48639092067795	6.35857385647692	8
gga-miR-205b	13.2425509463316	12.1416697851825	12.4540746455304	10.547670432671	12.1306744646376	9.30446795151247	10.081798811243	10.460651111789	8.98994418071861	6.24714450909697	8.52482441873698	7.65025918921682	6.41492092261183	6.26858509407434	5.07261424715267	10.4629113081161	6.20558737118989	5.43383845269369	1.21124238064031	0.366689019674085	1.17613517689425	0.92963085876953	0.77073377724155	0.678765933248104	0.795480886017784	0.0143552929770701	0.307878099171398	0.572726166649791	0.0143552929770701	0.0143552929770701	0.354418432604492	0.0143552929770701	0.0143552929770701	0.0143552929770701	0.0143552929770701	0.0143552929770701	0.469146589481548	0.472135365628312	0.0143552929770701	1
gga-miR-206	7.92306227140797	7.94420505152694	8.56381603567133	9.51905569934414	9.0976880421033	7.59932788627891	8.27563191078922	8.45524303186579	8.00784366181996	10.543845094034	8.47509028128751	6.90658551149783	6.90382633795553	7.76248171660713	8.94437622081552	4.93958284179199	7.21324971569621	5.83417991742992	3.74438225345786	5.0200166491277	5.43296461599692	4.15615931614256	3.44439178263415	4.69665880736099	0.0143552929770701	3.20360496668865	3.73235177487469	0.0143552929770701	0.882647918718364	0.0143552929770701	0.72225930468799	0.0143552929770701	0.268094464402263	0.0143552929770701	0.0143552929770701	0.0143552929770701	0.0143552929770701	0.472135365628312	0.337380883521134	4
gga-miR-20b-5p	10.1239799091511	9.36680125154361	9.95501869905915	10.0799970202895	8.83450419998591	9.01785421245268	9.46435565206899	8.58668671158569	8.5212165505105	9.17754216634095	8.80236847209072	8.92808057547197	7.78444803815147	8.65726730526955	7.95044120063832	7.34603865503462	8.71699774821864	8.20679835136218	7.14427748933107	7.97671520627087	8.18845128590381	7.69362881205268	7.91446422734999	7.74465603808873	5.73421001906357	5.68151028310933	5.86617733683555	6.31746252436107	5.95275171537867	6.36954661695774	5.62258347134039	5.14894352389543	5.49212869176273	5.75815561638328	5.02045460518826	5.72037473810728	5.4173102124057	5.92638834115194	5.73002619392681	4
gga-miR-211	8.77101305586266	8.10276411265201	8.44268216777365	8.1682848723859	8.94290743960763	7.55182170047205	7.49741875671611	7.80967245404026	6.42445612053076	5.95763753234079	6.30803923681855	6.70405574518198	5.88031400941152	6.18240490624561	5.5856411771703	6.36247955098729	5.52327763777164	4.68031664875815	2.84820270695045	2.88099622519978	3.84868528654099	5.19568890494826	3.3968244946624	3.70214749378507	4.38285445967326	3.63612542376185	3.87951707158156	2.57791955262323	2.97155283738185	2.54028365897541	3.60155443254424	2.06844858962683	1.98591398112975	2.48241273247506	2.901774715937	2.24322732506465	2.4070949393061	3.22094343946572	1.86179970423304	1
gga-miR-21-3p	1.78925160207581	0.0143552929770701	2.04554279775008	1.66498588503889	0.0143552929770701	0.0143552929770701	0.0143552929770701	0.0143552929770701	0.0143552929770701	1.53850046683195	0.0143552929770701	0.0143552929770701	0.0143552929770701	1.11518178892749	0.0143552929770701	0.0143552929770701	1.52159282798965	0.809301023778492	5.38136977654984	5.93074331480161	5.53727743837278	6.0903307599331	6.1710280191679	5.86228443620913	6.1324050624906	6.60192637109489	6.5535756926244	6.45203629356666	5.61747788836547	6.55866516836745	6.53608886347428	6.31367259109137	5.78976880237555	6.26033014730854	5.98198560817523	6.02549168310152	6.45063939157784	6.3180869950175	5.99131426218857	2
gga-miR-214	12.9514628247124	11.6162334108921	11.9974836711836	12.9694997689977	12.2738040123859	12.4530494890604	13.5844170194371	13.0767546736249	12.6450190847771	12.4817901295316	12.6523892069719	12.0560867239204	11.8995043512698	12.9003024589809	12.3423354707392	11.7778453858376	11.8752751758122	9.83321380117042	8.39169669982298	8.8252972111589	8.9335613509339	8.24369240015331	7.93854172579728	8.60435854050905	8.24602683340452	7.56779083916538	7.30526966723668	7.49455934549186	7.37586455248796	7.71690333099264	7.82552654607795	7.58640053546267	7.10241080511093	6.91898086458668	7.19027682623772	6.39872368403442	6.86915547741303	6.77990401354255	6.56401833317282	4
gga-miR-216b	6.34993950246956	5.26240503337349	5.86587591971152	5.62816335981607	4.19616370289537	5.39303075973873	3.9460747178943	4.18023875492687	3.61683265532225	3.73191748424723	2.86614700493537	4.07173405447796	2.90281876395148	2.83241833656107	1.69976536652945	3.35379257674467	3.66126125677653	2.38737289224608	0.55559510547054	1.17250324489672	1.48521051593117	0.625619438140779	0.33891098264335	1.48661638484168	1.75293973155659	0.312138202077925	0.0143552929770701	0.908579731704885	0.64386001972102	0.269009389083116	0.947279918356627	0.0143552929770701	0.0143552929770701	0.493493641880052	0.0143552929770701	0.879920399031625	0.691413189644726	1.60055325376942	0.0143552929770701	1
gga-miR-2188-3p	2.94134803491254	3.10816341752596	3.34809529124533	2.65477863759048	1.69889807513456	2.50172305540191	2.62866355151079	2.40116228960088	2.05353921945742	2.29428090063018	3.07164692647244	2.31597937576792	2.24658810003282	2.20033307707344	2.48406657536309	2.09308491815481	3.46411738033844	2.30739987619027	5.67992767146021	5.77426337456735	5.81831554740164	5.68867498583527	5.58104584228587	5.8548156002216	4.97301915407853	5.7799259295563	5.36466633678111	4.89966002345578	5.09540735150259	4.87220140286567	5.36755777737729	5.5353878476974	5.34041414947946	5.68570020982267	5.50795254198078	5.58662456848597	5.63821509212686	5.77650923842048	5.3121109515619	2
gga-miR-219b	7.09993000619214	7.03463857878587	8.01586819487086	6.79482688230288	6.05463735932771	6.17565788454579	7.15204698846455	6.5143530041037	5.86766426033859	6.2934286911548	6.99587820557846	6.80492737299508	5.99695829697016	6.14128238491082	5.92204634961176	6.07443531071489	6.97363278836652	6.76396714012478	8.71824710716065	7.90478827759062	8.1455459010852	8.74836305676184	8.94983174953414	9.09354644484638	8.90883569400087	8.44503463859787	8.88195755289665	8.9672686754644	8.13315281456435	8.78124496880199	8.88089621264665	8.81677292929087	8.86070574060463	9.24691853083269	9.09751696599239	9.31999096804975	8.67311141121043	8.91274236151959	8.78600363617164	2
gga-miR-222a	13.5158473608446	12.2776492541003	12.7925548018784	13.8905919341549	13.3043889787069	13.3899096751211	12.9986727103753	12.7100613077489	12.1789568088108	11.0340373486723	11.8038847777955	11.3557852839419	11.0592509043584	11.7341845983365	10.5449562565285	11.5445527748101	11.064816355138	10.6495731645954	9.71588876330352	9.41695629426612	10.0262149314583	9.87663979080797	10.0431455674315	9.38035884484652	9.69697163547584	9.4349301189718	9.64167121978912	9.34002514678542	8.79188572041516	9.60472412819045	9.82237659623068	9.63971953993391	10.0393373938307	9.40129701919685	8.84361111674395	9.64403714089503	9.07765184071672	9.07765809116211	8.74702041039806	1
gga-miR-22-3p	12.285379477162	11.9677283334668	12.5703740954425	12.3564646650019	11.5706765842379	11.690280616332	11.8905684844746	11.3779005625828	11.3426532999537	11.5320843774168	11.5753983384711	12.0548417034961	11.2307045745975	11.3857181907814	11.3144527025054	11.7614500038078	12.6798873546346	11.6848812340243	14.5703137027942	14.5911287032487	14.6224840786074	14.7715508802261	15.1400735477785	14.8825144208316	16.4560600605326	16.5672818170176	16.2434761185888	15.1547140018771	15.3866678183228	15.2515129725157	15.5979271719302	15.3992874821317	15.2997750113409	15.5847237785181	15.6676464051722	15.7047141953637	16.2497932586951	15.4600328710385	15.2012598805206	2
gga-miR-22-5p	2.51505702923429	2.28203412173322	2.27341823280149	3.12583880741449	1.83489792494278	1.91077039517499	1.71422020471379	1.77951893372667	1.6764084771721	2.5266473363426	2.05157276821133	2.42963524142433	2.18368584446047	1.60449377498622	2.04555539838685	1.72501307635421	2.94839025134682	1.5265223742787	4.76624705869246	5.17828246578513	5.00597199678839	5.09616653832612	5.08796855384898	5.33451205587122	5.69149261732787	6.17344085132241	5.24004663800699	5.82160264606978	5.9549337604492	5.88287250276403	6.55044739748519	6.09713117965913	6.06966044991388	6.23516535235937	6.18616088908079	6.18580163664459	5.95120528819254	6.17080768336958	5.58974790992841	2
gga-miR-24-5p	0.478212735881758	0.393160779651775	0.381546213687568	0.430153452272654	0.146625988677432	0.0143552929770701	0.390746580443571	0.133990446379814	0.252153665951383	0.251558422716381	0.13943047953178	0.140172083410419	0.590876084143704	0.133807136516157	0.257638393188458	0.365388967151308	0.511210078939522	0.248644803441479	1.42824383390988	1.50223137062462	1.98888727691404	1.99487013067575	2.000390793351	1.67934403464534	1.78751021833476	2.44051401237405	1.53758707592731	2.17273913088124	2.21917687528828	2.29119773737963	2.5195398640718	2.36004668966158	2.22524163920485	2.19177979691348	2.95919420726625	2.12469043262451	2.62046697217495	2.70421816263111	2.229111339701	2
gga-miR-26a-5p	15.0299041116573	14.8493431321506	15.425845575699	14.4761661062047	13.5991125252332	13.8652265637815	14.2118299644217	13.7623360141772	13.4936685358406	13.9715509128981	14.3382063726184	14.6403576677913	13.8584059183613	14.0712185989051	14.068358901048	14.2172887375058	15.4344033004358	14.705526615364	16.4853804661923	16.5687225424522	16.6986164935016	16.6652939388349	17.0207423680293	16.5514346274706	16.5618880783743	16.4898851494252	16.351020631865	16.7754549247234	16.3665484395413	16.7581940892977	16.5892161996238	16.2352854480029	16.3948833023921	16.6674724036077	16.4082117980818	16.7967483827885	16.4830077663289	16.7094178562942	16.6104067762043	2
gga-miR-27b-3p	10.0435277285495	10.0938685457298	10.637708482903	10.2285753642676	10.0582294311675	9.7792453925164	10.075296525362	10.3475240725025	9.82879333812011	9.48076863602589	10.0742837191205	9.89911178428246	10.3059438234942	9.85018135476898	10.1996454535353	9.71743616640918	10.0666915069725	8.81850831471653	11.449085746422	11.8674524311267	12.4713616349317	12.0345368867673	12.0695460985114	11.9302568626566	12.015088827036	12.7703089326472	12.2636519160271	11.7177482904491	11.8062455663348	11.8991965342834	12.2811093879731	11.7781422917068	11.6640823401059	12.1837046905748	12.6613534605986	11.9130250479405	13.0171812972825	12.7224275531577	12.300400123003	2
gga-miR-29a-3p	4.85320714805861	4.78258221731882	5.72159363576023	6.27468870903148	6.2976630994443	4.93544444101259	6.1579712494081	6.62944323761824	6.38543879096824	5.46422816351991	4.07290781545221	4.28307849505279	4.89481534539752	4.69373364088434	5.52567378663709	5.56403597023352	4.65271155901288	3.82439506736139	8.22457611963183	8.37824166403334	8.6398369642948	9.61870761312481	9.98426862009057	9.80581756796786	11.4195350377559	11.2272441043242	10.8530051575304	11.9822969348038	10.9330557678111	11.8652369962137	11.6225533855198	11.8872207994234	11.8283584247223	12.1248133828182	11.6789040699006	12.0074879125385	11.6040821520904	12.1404201268344	11.7933860575928	2
gga-miR-29a-5p	0.0143552929770701	0.273629250344792	0.48918299895944	0.430153452272654	0.279715107441353	0.251387784522289	0.142335749186548	0.572039180129717	0.466723579413599	0.465697460310087	0.0143552929770701	0.38527604504101	0.490497095369963	0.473777573412608	0.134562746349525	0.0143552929770701	0.226629433684494	0.0143552929770701	2.27862511178484	2.12968526964659	2.25674452357864	2.64334218300818	3.68120189331266	3.1391434153332	3.75554445847578	3.37013565810754	3.43730878993926	3.98321028975956	3.49985558706251	4.28156577716763	4.08454222379949	4.00290532762714	4.6077894225562	4.11386719781235	3.74858627403653	4.11592020687482	3.81412712570689	4.34065238907789	4.04825241849684	2
gga-miR-29b-1-5p	0.0143552929770701	0.0143552929770701	0.265226693751827	0.430153452272654	0.0143552929770701	0.131162479546207	0.390746580443571	0.256587216236973	0.252153665951383	0.652121367366198	0.0143552929770701	0.38527604504101	0.0143552929770701	0.571362525941337	0.574150218272227	0.0143552929770701	0.226629433684494	0.460670351230085	0.358244186907328	0.744371241742318	0.344756964813605	0.859420744401503	1.46745860719106	0.848819420987345	1.35222245069141	0.852122503147769	0.842337109432922	0.981606358014764	1.02237321517882	1.40045117673898	1.07989378434451	0.955696565083182	1.60509711276703	1.2175487175529	0.590471155180464	1.42252771209963	0.942831158240065	0.660601623381947	1.46278799206912	6
gga-miR-29b-2-5p	0.0143552929770701	0.0143552929770701	0.138699730118349	0.0143552929770701	0.146625988677432	0.251387784522289	0.0143552929770701	0.256587216236973	0.466723579413599	0.362597377802002	0.0143552929770701	0.267923000808448	0.0143552929770701	0.256250443646343	0.0143552929770701	0.253568921622071	0.422444123653735	0.460670351230085	0.460291551643957	0.132857693744099	0.443517585645338	0.785618214328478	1.72025496378051	0.678765933248104	3.18463163532766	2.64004376720627	2.84499377203835	2.9855197938019	2.48382451503718	2.85835799371695	2.95904789241288	2.81001145073101	3.13096655088972	3.0951185152363	2.6460887872065	2.87749594469122	2.98499513370371	2.56956503620492	2.88964467631454	9
gga-miR-29b-3p	1.82969115703141	1.47258256770942	2.11440385018919	2.76946768271179	2.40029275059947	1.38845886138844	2.50234980603367	3.22803699694241	3.09488734254249	2.26599136020162	1.44625284418475	1.60441826766486	1.49680997547131	2.07283068461745	2.58153508928073	2.02660236931843	1.38732477437975	1.0246729082729	4.39960594066458	4.52316433026707	4.68617709809256	6.49524987508905	6.59780143314696	6.15765424063806	8.04995034078831	7.72209290020538	7.75256254680274	8.84936069215604	7.7628078534601	8.9094687529558	9.19925357789687	8.95565182124101	8.91634082974445	9.25633010879547	9.09271410304662	9.34485406986274	8.55573169290025	9.29685962918798	9.10802432807864	2
gga-miR-29c-3p	4.85320714805861	4.78258221731882	5.72159363576023	6.27468870903148	6.2976630994443	4.93544444101259	6.1579712494081	6.62944323761824	6.38543879096824	5.46422816351991	4.07290781545221	4.28307849505279	4.89481534539752	4.69373364088434	5.52567378663709	5.56403597023352	4.65271155901288	3.82439506736139	8.22457611963183	8.37824166403334	8.6398369642948	9.61870761312481	9.98426862009057	9.80581756796786	11.419147525839	11.2270987396014	10.852695873214	11.9821926709351	10.9325714367402	11.8651973620447	11.6224684404721	11.88707766313	11.828074838613	12.1246486891657	11.6788595618988	12.007291612685	11.603832794153	12.1402654698678	11.7931361715026	2
gga-miR-29c-5p	0.0143552929770701	0.143292173085498	0.0143552929770701	0.0143552929770701	0.146625988677432	0.0143552929770701	0.0143552929770701	0.256587216236973	0.131578750004972	0.251558422716381	0.0143552929770701	0.0143552929770701	0.0143552929770701	0.0143552929770701	0.0143552929770701	0.0143552929770701	0.117760231067714	0.0143552929770701	0.1295533371702	0.132857693744099	0.124300354251964	0.346459486599505	0.77073377724155	0.485955640792153	1.9180595644379	1.96294023765444	2.31172441936397	1.65271973489817	1.2667927587346	2.02669467786291	1.56036806834673	1.57191135055013	2.3460561271931	1.86830157714144	1.64344124702418	2.18517596233093	2.32095244030853	1.81415960873637	1.75323955501492	9
gga-miR-301a-3p	10.1566351650107	9.5523961066783	10.2399869652526	8.9379741053854	8.1625078077055	8.09080976000817	8.25080042728014	7.86432245989263	7.22850399765565	7.73805362595995	7.47461920457218	7.99186672687461	6.62925151533447	7.2809985383886	6.44017695184607	6.95728658790034	6.98433201869773	7.07797535040131	8.86063889359141	8.55144542074117	9.18374597078778	7.99982762934866	8.61252087019477	8.03746686308397	6.32710077216215	5.7128540121273	6.38039091511322	5.89432720118296	5.81058208508493	5.93213645081148	5.35779381663578	5.78685938068476	6.33532669533108	6.00028911371499	5.18191914904012	6.088208890602	4.97433642631421	5.4554289468586	5.50858306176302	1
gga-miR-30a-5p	10.7971762488842	10.3952049020946	11.517272998982	10.8744199786095	10.0588083411989	10.1555012190628	10.8757827602878	10.346014557438	9.94320424174895	10.3046098826104	9.89616898892924	10.4651522153606	9.38461976472459	9.66777067862452	9.25692764529269	10.2964366971609	11.3982602247445	11.3363617469094	14.0565911112467	13.4610705131895	13.7591470901738	13.6571492993049	14.0907866971846	13.2716777932883	13.9395109794328	13.6528825598706	13.9059826453278	13.5683419482942	13.4060329043341	13.3337008976203	13.687836393016	13.6674277912365	13.7626231674847	13.7752226401868	13.2614496906019	13.9227707685163	13.0142089313223	13.2674936903201	13.3175115681142	2
gga-miR-30b-5p	7.93701169640216	7.5008721214734	8.04096005265311	7.83679962190583	6.69327104307577	6.98124229044373	7.36211935000018	6.82292571417731	6.69562832860281	7.44897590377817	7.61340499237659	7.404821030094	7.27588429105423	7.56561396810534	7.71095925831302	7.50480665010486	8.73236960083863	7.9162844880699	9.48362085277267	9.67126553288404	9.86434526823753	9.72910474642994	9.82182550008915	9.83537060950238	9.26833655268221	9.41277579518623	9.09274688374442	9.9638568594717	9.56630255581615	9.84312206101541	9.86937799559848	9.53691102152013	9.72702915229366	10.2800899659479	9.64761967513119	9.65960917657752	9.40015398465729	9.68159127221324	9.51694213419241	2
gga-miR-30e-5p	10.6656523221862	10.3170568098893	11.3552848234395	10.1300501399423	9.34674128385194	9.29291238749163	10.5754195983982	9.97465722468371	9.62492644972928	10.1797356738674	10.4843614721787	10.3878252821584	10.0445900407086	10.5519473255037	10.090821406806	10.3508379098585	11.5719395537707	11.7726940027227	14.7508665169311	14.4205821730751	14.9778573537825	14.6795574168709	15.162187838621	14.6707293738701	14.6985901808608	14.3785766897766	14.9404433397967	14.7396459978314	14.7820394167616	14.5098287611557	14.7546150221602	15.0406470105402	15.2888467926945	15.191192268937	14.7996297546745	15.2607173114362	14.3586144016737	14.7092002188651	14.9196890495134	2
gga-miR-31-5p	6.99826543334693	8.42331312495265	9.15391069886608	5.23117958325266	6.07767129996848	4.08657448122082	3.93633622143187	4.51715290392642	3.20356123782124	2.93870627366565	3.49165962372323	3.0787240305553	3.58908174239343	2.55071911836664	2.97144307468566	5.45134149787217	2.43897129718147	1.5265223742787	0.0143552929770701	1.50223137062462	1.11751362266695	0.538433152467375	0.0143552929770701	2.03702290824034	1.9180595644379	1.73766457574747	2.19165277368926	2.17273913088124	1.2667927587346	1.22179730231976	1.31334682297349	0.729149080426308	0.0143552929770701	1.33881661648592	1.64344124702418	0.95131736634782	1.38626991825685	1.85333203284778	0.90935269895972	3
gga-miR-32-3p	0.0143552929770701	0.0143552929770701	2.27341823280149	0.0143552929770701	0.0143552929770701	0.0143552929770701	1.84489342924836	0.0143552929770701	0.967108455119821	1.22246261725349	0.0143552929770701	0.0143552929770701	0.0143552929770701	1.04895998861069	0.83356244773137	0.822616287386354	0.0143552929770701	0.556038325748778	2.66799031618541	3.34540002882305	3.29542079646223	3.75339937940079	3.17509534352494	2.80894078095182	2.92996182693136	3.38132633897748	2.93749493460829	4.11076994634507	2.95420557748544	4.13778160182881	3.8164046612549	3.68233728841658	3.36342879962891	4.38423552524467	3.79137188768634	3.85243639291065	3.07984452076878	3.46808657167469	3.56094626474433	2
gga-miR-32-5p	0.0143552929770701	0.0143552929770701	1.85747285611498	0.0143552929770701	0.0143552929770701	0.0143552929770701	1.8026372541913	0.0143552929770701	1.6764084771721	0.965294505502038	0.0143552929770701	0.0143552929770701	0.0143552929770701	0.906634561077261	1.51472371575692	1.22962989317424	0.0143552929770701	0.460670351230085	4.62507459748883	5.08705936741678	5.19147221057876	5.09616653832612	5.00315436326188	5.33451205587122	5.56518028002521	6.28638786427196	5.36744015853188	6.0253127005479	5.4696522169781	6.16013713077084	5.89655151269479	5.05421438561022	5.07358875169381	6.19757797637246	5.99805687837249	5.98778356344741	5.67774279475533	6.04744804474811	5.51690813621038	2
gga-miR-33-5p	0.914019465261514	0.0143552929770701	1.38658972160511	1.14784009901865	1.12217788464793	0.0143552929770701	1.35352569131371	0.0143552929770701	1.10158431768527	1.03401018146313	0.592015457770572	1.21814584043418	0.855876310572817	1.29735507318354	0.83356244773137	0.971415176659639	0.748798010601372	0.358549116513738	7.82091976015171	8.36183702789359	8.25837195256108	7.83696430482254	7.39460228585868	7.71677355152306	7.13724329158201	7.17310285987233	6.31579930342935	7.59324955132485	6.89747789275691	7.47407406910999	7.14595665691191	7.72866346346737	7.08080983214855	7.19174625358333	6.7442292774495	6.11760424102425	6.23940435353451	6.65937015852878	6.1935402298179	2
gga-miR-34a-5p	3.06506669866412	2.84014635262401	3.06464286530441	3.60915266846247	3.28867758416896	2.57268157969158	3.30996028492633	3.15109544990443	2.52971912888661	3.49653778294575	3.25149154718963	3.56265457980263	3.05114928558762	3.59444330660224	3.50621672358432	2.38608176428586	3.60186556334029	2.7520553314804	4.55760551107188	4.29406501204083	5.04973995800897	4.90899120163047	5.43856698583551	5.49686453360293	5.19528606433397	5.85007161626147	5.89145052745135	5.52448448719342	4.40302216033668	5.19235425845657	5.92548324336404	4.72065758314724	4.88705104767308	5.10189116786996	4.63638408481529	5.18526642266818	5.23206370360977	5.18302798733835	4.69226726243988	6
gga-miR-3525	5.1492280980956	4.73245971548141	4.85562827735845	4.54879472497737	4.42174275839321	4.71791020214229	4.40026258900718	4.24090498973397	3.77614778531307	4.93198194003096	4.21368529785662	4.64262019992106	3.57689450955252	4.23894628768332	3.53083057337786	2.43816238266088	4.27579598518745	3.31241852843436	3.02513100634604	3.02472635228893	3.45781360475388	2.66408513146677	2.80780153438979	2.63381998834472	2.83399618790157	2.15774397055384	3.32763796941825	3.10473423560254	2.55459768045314	3.01289318314169	2.47205753724785	2.75083086119607	2.79124534077322	3.14585883571545	3.13559586222982	3.00041135162974	3.06667045481383	2.94083000895295	3.29013331003838	1
gga-miR-3529	3.46230500918329	3.55526603006515	3.63262951184415	2.04488086375101	2.17959378216049	2.32117302359549	1.96470758872211	1.89727559088626	1.44299829997333	1.7162924895092	1.39150565402289	1.78612684047579	0.490497095369963	1.17849684868585	1.56325629135379	1.59340269556124	1.18633283142717	0.460670351230085	1.15147857492542	0.567854147459298	0.855839119115424	1.12182780680828	0.843505141113879	0.926876029817717	0.652763415307368	1.38422085219723	0.212370692058618	0.831658621477854	0.3575543399524	1.34332320653406	0.354418432604492	1.74363974575776	1.01512724179838	0.688650376303194	0.855337115216094	1.0843126421474	1.20575985670646	1.7324718386554	1.15670961963369	3
gga-miR-3530-3p	1.90732069813923	1.52587084630008	1.81672707788052	1.7788974493675	1.54873068009539	2.11475119480675	1.75910596470324	1.11629558552558	0.653473814438746	1.22246261725349	1.08145711981522	0.939850184514417	0.382608222487149	0.256250443646343	0.257638393188458	0.822616287386354	1.47821057289945	1.0246729082729	0.0143552929770701	0.0143552929770701	0.0143552929770701	0.0143552929770701	0.527406523376535	0.678765933248104	0.218445258118594	0.312138202077925	0.212370692058618	0.572726166649791	0.0143552929770701	0.386778103407834	0.128060241067323	0.0143552929770701	0.0143552929770701	0.0143552929770701	0.0143552929770701	0.128773450835397	0.469146589481548	0.472135365628312	0.121440201822289	1
gga-miR-3530-5p	2.11790892031681	1.62688288956757	1.64115813427869	2.61442929309071	2.45760950008798	2.4772728596241	2.47570356732385	1.65128951683495	1.63265009566156	1.16233938443534	2.5283462623941	1.08569803261812	1.54765324171393	1.29735507318354	0.910610241732673	1.22962989317424	0.748798010601372	0.809301023778492	0.0143552929770701	0.0143552929770701	0.0143552929770701	0.0143552929770701	0.12203277694433	1.07135867116863	0.494362023586502	1.38422085219723	0.842337109432922	0.0143552929770701	0.0143552929770701	0.0143552929770701	0.245674228329684	0.358232801650621	0.0143552929770701	0.0143552929770701	0.684267665512316	0.641714802512499	0.822592072465188	0.746340249181708	0.610625954646487	5
gga-miR-3532-3p	4.07201395740916	3.47624967687583	3.65591627223039	4.13645769745378	3.62522633451455	3.45857355264966	3.49382227191583	3.2429448716321	2.92389792746366	3.40869375006665	2.94430261917767	3.30409927965221	2.27703978944225	2.9818805828649	2.50905796513159	1.72501307635421	2.32115006649042	0.809301023778492	0.644991193584916	0.567854147459298	0.782267714948655	0.0143552929770701	0.33891098264335	0.766296798081061	0.408122860408975	0.0143552929770701	0.397453520160056	0.0143552929770701	0.0143552929770701	0.691480986110569	0.245674228329684	0.0143552929770701	0.268094464402263	0.0143552929770701	0.0143552929770701	0.0143552929770701	0.0143552929770701	0.0143552929770701	0.0143552929770701	1
gga-miR-3532-5p	3.76304395273665	2.70805300880363	2.83908460814725	3.67929024579966	3.46674345751524	3.21417067082182	3.23249741021513	2.96582620152293	2.3789669303212	1.58504439538522	1.90292089206708	1.94748798090381	1.14716771528611	1.89576292080245	1.30240726133945	1.92075547671729	1.23926631584603	0.460670351230085	0.0143552929770701	0.0143552929770701	0.238735534186759	0.0143552929770701	0.0143552929770701	0.0143552929770701	0.113353163859751	0.0143552929770701	0.0143552929770701	0.0143552929770701	0.0143552929770701	0.0143552929770701	0.0143552929770701	0.0143552929770701	0.0143552929770701	0.0143552929770701	0.0143552929770701	0.0143552929770701	0.0143552929770701	0.0143552929770701	0.0143552929770701	1
gga-miR-3594-3p	2.41228987893521	2.63717538885326	3.02941458786538	3.05222711934555	3.0672002444119	3.04148151455509	2.72231092816644	1.77951893372667	1.33792203439611	1.53850046683195	1.86323497025805	1.15344133808171	0.855876310572817	1.50919913545895	1.11976826676768	1.68246315124179	1.52159282798965	1.0246729082729	0.55559510547054	0.0143552929770701	0.0143552929770701	0.445637112595821	0.33891098264335	0.0143552929770701	0.0143552929770701	0.312138202077925	0.307878099171398	0.370051380910541	0.0143552929770701	0.0143552929770701	0.0143552929770701	0.0143552929770701	0.0143552929770701	0.0143552929770701	0.0143552929770701	0.356246659444506	0.206288313606932	0.0143552929770701	0.0143552929770701	1
gga-miR-365-3p	6.93595723504637	6.01796959495937	6.50481218453025	7.53426615445409	6.49193865426475	6.5746952817132	6.88851690577215	6.59645033582317	6.67555287780901	5.99904708622764	6.64728381568214	6.51740898482874	6.2520132546395	6.4382494780775	6.18886374363628	6.08876192159967	7.15331371781761	6.54896982207431	7.97701477415218	7.96172093492576	8.17997168172267	8.31551543767659	8.40127338464052	8.49249520878483	8.50327288314779	8.4272602947136	8.48982282401821	8.944616646778	8.3800657566516	8.99628467639353	9.02821108988696	8.34405202567513	8.45878996604337	8.54011049359845	8.34956785306508	8.43064248690032	8.15126448399883	8.65487522006589	8.57862015357248	2
gga-miR-375	4.20092776909971	5.11370225211481	5.28702858597843	4.21950751048171	4.23765962329975	3.93322993293955	4.93318599564192	4.40895172174267	3.84487358487895	2.05071926313521	4.74273028037662	1.45134115442634	3.33783947243283	4.03168366409296	3.5669814390759	3.16580472125058	1.33964052574113	0.460670351230085	0.644991193584916	0.658810671994403	0.782267714948655	0.0143552929770701	0.0143552929770701	1.00092529595251	1.35222245069141	1.42804853072137	1.53758707592731	1.24155222767011	1.20945940465977	0.863875531694413	2.17864710935823	0.0143552929770701	0.0143552929770701	0.0143552929770701	0.490149817807665	0.457809647853405	1.50822262705506	0.660601623381947	0.0143552929770701	5
gga-miR-383-5p	7.23591303030953	6.60403479015774	7.22149407627553	7.10621898502652	6.70958378434695	6.41812440420715	6.85401765658845	6.39262558782467	6.43881979685323	5.45172366192932	6.14591189222639	5.95935134941177	5.42324665555844	6.03837863535239	5.15409136821297	4.86544161422424	5.06193511983364	4.32172222853668	4.05280910712483	4.03013168327248	4.84365906347071	4.3858001721747	3.93539194425977	3.99268857738218	4.93111438228361	3.83643448785769	4.19269603877941	3.9380546438349	3.26679607519135	3.33936788151673	4.00336710499925	4.86252696494321	4.58954980730705	5.64806060299007	5.00690326101461	5.03725214382615	4.66471089217288	4.56370272431616	3.42600289064558	1
gga-miR-429-3p	8.09362454069001	8.23164421192933	8.50772348424893	6.06425264711561	8.01935613707939	4.28978150343101	5.80889186117846	6.13135317160247	5.54954865815265	2.11557171096146	5.7621324836766	1.82819039844938	2.27703978944225	2.89029622370638	2.20699384409341	4.47462181186303	1.8284166321402	0.729719772777663	0.644991193584916	1.29098546655497	1.43808053140306	1.18059599475265	0.694095834424749	1.80867659223278	2.12145342787767	1.2441338853171	0.708727427369488	2.77567788888521	1.20945940465977	2.35038497784545	2.65327379376166	0.729149080426308	0.595064932395415	0.777146159863192	1.21096225605381	0.725563406397715	1.58414950106569	1.17522030677267	0.233446990572004	8
gga-miR-429-5p	2.01645381218253	1.89335629356618	1.9356665475603	0.23104949291612	1.19139261869184	0.131162479546207	0.390746580443571	0.474356797335289	0.252153665951383	0.0143552929770701	0.936011757240483	0.0143552929770701	0.0143552929770701	0.0143552929770701	0.0143552929770701	0.365388967151308	0.0143552929770701	0.0143552929770701	0.0143552929770701	0.132857693744099	0.124300354251964	0.0143552929770701	0.0143552929770701	0.0143552929770701	0.0143552929770701	0.0143552929770701	0.0143552929770701	0.134176621065697	0.0143552929770701	0.0143552929770701	0.0143552929770701	0.0143552929770701	0.0143552929770701	0.0143552929770701	0.0143552929770701	0.0143552929770701	0.0143552929770701	0.0143552929770701	0.0143552929770701	3
gga-miR-454-3p	13.0780623096595	11.354729748619	12.7731775281069	13.1687208657673	12.0377081071064	12.5611510038958	11.7793815940759	11.2079905637439	11.3036722075439	11.1715676856445	11.0839021505293	11.2771797642063	10.227228903899	11.1702894137448	10.1724050904406	10.1141058863759	11.3273088108219	11.1401038314143	8.65475509213619	8.31322449150611	9.15852619679679	7.95160458940486	8.62289458354027	7.96589460621905	7.06774306177664	6.04386911586665	6.9805562009438	6.05522481636486	5.57838310846833	6.00070760924421	5.27028467305853	6.2686736202944	6.7008154205278	5.61542626931639	4.84370577445308	6.41302032274135	5.68638157081239	5.15194523989834	5.37757358253895	4
gga-miR-455-3p	9.48716931328051	8.84398119895848	9.22229164436051	9.44513164355243	7.75648206168002	8.02327596390428	8.10628872250541	7.98782958604572	7.20348508944992	7.09111647183551	6.6531137477498	6.79965146881377	6.09422393844415	6.26676532355363	6.34101586317272	6.33698682549984	5.66785608663257	4.90525200601297	3.13721846823309	3.4252990084668	3.9445438009302	3.19268292801552	3.60998303957051	3.74587311714379	3.00532812267167	3.17816443115436	3.17133787224509	3.94719954948785	3.2240111754572	3.88104497990546	3.76807614453506	3.3381824570327	2.70350787361	3.22665113316542	2.39182342978094	2.78281035154695	2.50800831750499	3.07943810806312	3.09635335518142	1
gga-miR-455-5p	10.8732816486776	10.7505583148277	11.057218714993	9.91667674358882	8.61590159199151	8.83209883337697	8.44100976893174	8.18549415708591	7.55218156941234	7.97712963264859	7.04548134862987	8.0407608986976	6.62777542852534	6.63164424892456	6.27880034087083	7.62763795538962	6.8995169985052	5.73066941756792	5.09052086192194	4.9085963950281	5.52605266610403	4.81473788575992	5.19960177353521	5.15560340132883	4.82694218025519	5.20907963581517	5.25210405527294	5.04729443219003	4.92333777460627	4.84158679818646	4.63549938370972	4.68947911768956	4.48159575701432	4.7329522944387	4.29360396441439	4.30495736130143	4.76599096895876	4.69349263459768	4.26144009635886	1
gga-miR-456-3p	11.1615212106889	11.0425418075162	11.4853333418099	11.3267380992776	11.1896259702216	11.0741854595963	10.65773118534	10.4829955100129	10.0240214003991	9.93500704359253	10.4116396003428	10.3959329164394	9.24525517522269	9.9618056578383	9.4713869432523	8.49584664124783	9.20136131871456	7.43939945511667	7.68788391110206	7.51590866076691	7.71377321605002	7.14571965340844	7.35236646589256	6.9939240846403	6.17382971645575	6.50932869678107	5.92948789886798	7.10891746446173	6.74316193500663	7.30016802909004	7.19064377603972	7.09946192214731	6.62821485438876	7.10464858687593	6.14962918249254	6.60097290830003	6.35634721342108	6.63709584087513	6.21416556421558	1
gga-miR-458a-3p	5.48927432910481	5.66998911024413	6.12769923632889	5.60002554052688	5.18624601099763	6.2765217370876	5.27973337171477	4.76449141630872	5.6240680021518	4.70846305802188	4.39856257143071	3.53751997437595	3.81341758419823	3.62885226600463	3.99614358859048	3.019638994845	2.96419939325915	2.25151040458781	3.81349790786818	3.92411167425482	3.58224759579345	4.14881929510125	3.94369146320566	4.01072394487232	3.5694130929344	4.49170120653	2.64003901361119	4.51915905966586	3.49985558706251	4.51288339158858	3.88145503355688	3.53810716426133	3.58828604128497	3.80211439606672	5.62197695702044	4.25644970977567	5.19621932081675	5.41017249165156	4.5262494778713	3
gga-miR-460a-5p	11.7131555174459	11.3701214940435	11.5835247282998	11.7677404557125	11.2596585993664	10.8984494845532	11.7844793651159	11.2291431227411	10.4947825170856	9.8813823681651	10.693026726235	10.2444735744868	9.90928186993651	10.6262127048808	9.24000020530453	9.38797268449218	9.58586845205251	8.29540518709981	6.22771318283652	5.88437774326112	6.39009445462269	6.13930087879796	6.83266185921464	6.29460816651439	6.12397546174313	6.58750434800649	7.15604546103387	7.08736530752553	7.33120745064388	7.40334194149924	7.96497300807329	6.9397114778239	7.12369311948912	6.43879958440513	5.78699246607866	6.63795971070902	6.9185705133713	6.53538713161634	6.7139595430456	1
gga-miR-489-5p	0.0143552929770701	0.143292173085498	0.138699730118349	0.120145171555398	0.0143552929770701	0.0143552929770701	0.0143552929770701	0.0143552929770701	0.252153665951383	0.0143552929770701	0.13943047953178	0.0143552929770701	0.0143552929770701	0.0143552929770701	0.574150218272227	0.0143552929770701	0.0143552929770701	0.0143552929770701	0.955721647246816	0.658810671994403	0.855839119115424	1.53608074398581	1.27039418209111	1.00092529595251	0.494362023586502	1.2441338853171	1.23144403106699	1.24155222767011	1.32193447908733	1.08908512230028	0.876102635628777	1.21121296527275	1.34006184421213	3.8741059776801	1.68941055018666	0.879920399031625	1.75813269406815	1.50539062912624	1.3677986064773	2
gga-miR-490-3p	5.81298257893675	5.44985182459233	6.01290019872928	3.77391788592741	2.84893816053076	2.4772728596241	3.27947240344365	3.18236617964432	3.07867203164806	2.55029895086287	1.73717399531139	2.02186939290747	2.4203437202053	2.2600933782119	2.97144307468566	3.49571617107815	2.19284406790431	1.74464850074342	0.644991193584916	1.84980418350342	1.8872797257663	1.74521592241952	0.527406523376535	2.26449918436577	1.44176510430422	0.568608909815508	1.37066905567932	2.10897725680299	1.93074518655938	1.55939954189154	2.0870615342701	1.66032921047847	0.940334431714506	1.2175487175529	0.684267665512316	1.14647846876898	0.691413189644726	2.47226501644938	0.975280102633896	3
gga-miR-499-3p	4.67601656020348	4.44493706259682	4.89040452071582	7.05437500306415	5.37286579612623	6.00228753242665	7.0908130795099	6.59209074880812	6.8068592763324	6.97467302762417	7.5405786006512	7.50141176554086	6.85797851518241	6.96138766036124	6.99104818681767	6.05580382932093	6.84825791681967	5.51915180084477	2.64650314485951	2.03098213499032	7.53703904317354	4.11154835493338	5.61781581996224	4.45462454106608	3.15845577573133	2.95666998848587	2.65827557309824	3.05484351939389	1.56986266445921	1.15696668305397	1.56036806834673	0.955696565083182	1.15399813663211	1.69740690097697	1.27266079223458	1.65414508398981	1.58414950106569	1.55375643511844	2.70767418249643	4
gga-miR-551-5p	2.7225732356809	2.01015402302518	2.49619956980003	1.25671331573446	1.19139261869184	0.816727845748139	1.35352569131371	0.830739957459013	0.563118334905462	0.652121367366198	0.686004062343932	1.08569803261812	0.0143552929770701	0.571362525941337	0.371034836370643	0.742035633782155	0.226629433684494	0.0143552929770701	0.0143552929770701	0.0143552929770701	0.0143552929770701	0.0143552929770701	0.12203277694433	0.0143552929770701	0.0143552929770701	0.0143552929770701	0.0143552929770701	0.0143552929770701	0.0143552929770701	0.140765672123288	0.128060241067323	0.0143552929770701	0.14026575556152	0.140075133476833	0.0143552929770701	0.0143552929770701	0.0143552929770701	0.367785739492597	0.0143552929770701	3
gga-miR-6542-3p	4.83841912917031	4.68639577195449	4.92914867275331	4.543431836119	4.83254753694184	4.51667298322234	4.17863045256417	4.03362545537388	0.0143552929770701	3.49653778294575	3.86760082054783	3.92439272301205	3.33783947243283	3.81966911430011	3.33509516785134	3.57926444410281	3.26152355872484	0.0143552929770701	0.808706016141075	0.901626406953131	1.48521051593117	0.0143552929770701	0.694095834424749	1.37965036512299	0.0143552929770701	1.66626475079669	1.79000134115927	0.981606358014764	1.37504596913934	1.40045117673898	1.98926541135145	1.37694430669734	1.45198277121281	2.091801400354	1.73396022902715	1.61070125587702	1.65627945162581	1.40350483446435	0.691303516271007	1
gga-miR-6548-3p	3.24029338903572	2.53690696686787	2.54690609496792	2.39379146682644	3.12141084071306	3.18427131444805	0.0143552929770701	0.0143552929770701	2.66619838562449	0.0143552929770701	2.36744898417452	1.33945004976922	0.0143552929770701	0.0143552929770701	0.0143552929770701	0.0143552929770701	0.0143552929770701	0.0143552929770701	0.0143552929770701	0.470774980576017	0.238735534186759	0.0143552929770701	0.436235054496522	0.0143552929770701	0.0143552929770701	0.0143552929770701	0.0143552929770701	0.370051380910541	0.247929193650811	0.269009389083116	0.0143552929770701	0.0143552929770701	0.0143552929770701	0.0143552929770701	0.0143552929770701	0.0143552929770701	0.386736234450891	0.0143552929770701	0.121440201822289	3
gga-miR-6548-5p	3.92111328215241	3.10816341752596	3.11592307251599	2.55170706012915	2.84893816053076	2.99056169711085	0.0143552929770701	0.0143552929770701	2.43098772654068	0.0143552929770701	1.59903410291826	1.28007250229205	0.0143552929770701	0.0143552929770701	0.0143552929770701	0.0143552929770701	0.0143552929770701	0.0143552929770701	0.0143552929770701	0.567854147459298	0.443517585645338	0.0143552929770701	0.527406523376535	0.0143552929770701	0.0143552929770701	0.0143552929770701	0.0143552929770701	0.750404128331676	0.807359481791125	0.596887823121578	0.0143552929770701	0.0143552929770701	0.0143552929770701	0.0143552929770701	0.0143552929770701	0.0143552929770701	0.206288313606932	0.0143552929770701	0.434327761395796	3
gga-miR-6555-3p	1.41701357024898	1.1034287512588	1.27069288481696	1.20330348096366	0.401556972451336	0.251387784522289	0.697901352784873	0.133990446379814	0.363424034951921	0.131255215768222	0.0143552929770701	0.140172083410419	0.265994227983099	0.0143552929770701	0.134562746349525	0.0143552929770701	0.0143552929770701	0.0143552929770701	0.0143552929770701	0.0143552929770701	0.0143552929770701	0.0143552929770701	0.33891098264335	0.0143552929770701	0.0143552929770701	0.0143552929770701	0.0143552929770701	0.0143552929770701	0.0143552929770701	0.0143552929770701	0.0143552929770701	0.0143552929770701	0.0143552929770701	0.0143552929770701	0.0143552929770701	0.0143552929770701	0.0143552929770701	0.0143552929770701	0.0143552929770701	3
gga-miR-6555-5p	3.13127393090103	2.04707581708504	3.01147252654933	3.52458411589582	3.13903762844062	3.22889114428392	3.24832629911195	2.87304610954266	2.52971912888661	1.44065017607232	1.64656565805634	2.42963524142433	1.97663284500575	1.85758368071243	1.61020921573998	0.0143552929770701	0.0143552929770701	0.0143552929770701	0.0143552929770701	0.0143552929770701	0.0143552929770701	0.0143552929770701	0.12203277694433	0.0143552929770701	0.0143552929770701	0.0143552929770701	0.212370692058618	0.0143552929770701	0.0143552929770701	0.0143552929770701	0.0143552929770701	0.0143552929770701	0.0143552929770701	0.0143552929770701	0.0143552929770701	0.0143552929770701	0.0143552929770701	0.0143552929770701	0.0143552929770701	5
gga-miR-6559-3p	0.987351567899553	0.955909711645269	1.07726818912519	0.967379962739521	0.715335873114625	0.816727845748139	0.500559639533819	0.749553745744306	0.0143552929770701	0.0143552929770701	0.0143552929770701	1.01461636787313	0.855876310572817	0.0143552929770701	0.0143552929770701	0.0143552929770701	0.0143552929770701	0.0143552929770701	0.0143552929770701	0.0143552929770701	0.0143552929770701	0.0143552929770701	0.0143552929770701	0.0143552929770701	0.0143552929770701	0.488080350886483	0.0143552929770701	0.0143552929770701	0.0143552929770701	0.0143552929770701	0.0143552929770701	0.0143552929770701	0.268094464402263	0.0143552929770701	0.0143552929770701	0.0143552929770701	0.386736234450891	0.0143552929770701	0.0143552929770701	1
gga-miR-6561-5p	3.39652385058685	3.12552949327882	2.9933045158362	1.7788974493675	1.87752409123563	1.62941150976368	1.35352569131371	0.907599874784566	0.0143552929770701	0.362597377802002	0.0143552929770701	0.0143552929770701	0.0143552929770701	0.0143552929770701	0.0143552929770701	1.63862004958633	0.0143552929770701	0.0143552929770701	0.0143552929770701	0.0143552929770701	0.0143552929770701	0.0143552929770701	0.0143552929770701	0.0143552929770701	0.0143552929770701	0.0143552929770701	0.0143552929770701	0.0143552929770701	0.0143552929770701	0.0143552929770701	0.0143552929770701	0.0143552929770701	0.0143552929770701	0.0143552929770701	0.0143552929770701	0.0143552929770701	0.0143552929770701	0.0143552929770701	0.0143552929770701	3
gga-miR-6579-5p	0.372687661656157	0.273629250344792	0.58934375121713	0.430153452272654	0.146625988677432	0.251387784522289	0.0143552929770701	0.133990446379814	0.131578750004972	0.0143552929770701	0.0143552929770701	0.140172083410419	0.0143552929770701	0.0143552929770701	0.0143552929770701	0.0143552929770701	0.0143552929770701	0.0143552929770701	0.0143552929770701	0.0143552929770701	0.0143552929770701	0.0143552929770701	0.0143552929770701	0.0143552929770701	0.0143552929770701	0.0143552929770701	0.110089553053618	0.0143552929770701	0.0143552929770701	0.140765672123288	0.0143552929770701	0.0143552929770701	0.0143552929770701	0.0143552929770701	0.0143552929770701	0.0143552929770701	0.0143552929770701	0.0143552929770701	0.0143552929770701	3
gga-miR-6586-5p	3.32759944202307	1.80988351387714	1.44122396395522	3.27566595870291	2.73764591655611	3.55518618301094	1.8026372541913	3.59634035878639	0.738502349570167	2.42796155221633	0.774242223757112	2.25560727443357	1.44410923706487	2.62077837980611	1.78408570029188	1.34324908811514	1.18633283142717	0.358549116513738	1.32381927251662	0.0143552929770701	0.344756964813605	2.48913741404285	0.0143552929770701	1.53726523657964	0.0143552929770701	0.0143552929770701	0.708727427369488	0.0143552929770701	0.0143552929770701	0.0143552929770701	0.0143552929770701	0.0143552929770701	0.0143552929770701	0.0143552929770701	0.0143552929770701	0.0143552929770701	0.0143552929770701	0.0143552929770701	0.0143552929770701	1
gga-miR-6590-3p	0.668595992311976	1.29978087722987	1.64115813427869	1.14784009901865	1.19139261869184	1.75676504202771	0.500559639533819	1.24034205201739	0.0143552929770701	0.362597377802002	0.686004062343932	0.6890480399584	0.0143552929770701	0.0143552929770701	0.0143552929770701	0.0143552929770701	0.0143552929770701	0.0143552929770701	0.0143552929770701	0.0143552929770701	0.0143552929770701	0.0143552929770701	0.0143552929770701	0.0143552929770701	0.0143552929770701	0.0143552929770701	0.0143552929770701	0.0143552929770701	0.3575543399524	0.0143552929770701	0.0143552929770701	0.0143552929770701	0.0143552929770701	0.0143552929770701	0.0143552929770701	0.0143552929770701	0.0143552929770701	0.0143552929770701	0.233446990572004	7
gga-miR-6599-3p	3.90227613105503	2.63717538885326	3.43142328158165	3.73680826257888	3.99791196314646	3.75146698297239	3.26398340065668	2.42750164305787	2.48119785324243	1.91155351289722	1.9791605757122	1.7427999409894	2.01327163780897	2.2600933782119	1.46450148913521	2.30425646281876	1.43348324930719	0.956393331453896	0.0143552929770701	0.254505589692369	0.0143552929770701	0.0143552929770701	0.0143552929770701	0.0143552929770701	0.0143552929770701	0.402789717837559	0.842337109432922	0.0143552929770701	0.247929193650811	0.0143552929770701	0.0143552929770701	0.460277407956161	0.0143552929770701	0.594369409208674	0.0143552929770701	0.0143552929770701	0.386736234450891	0.0143552929770701	0.0143552929770701	1
gga-miR-6599-5p	0.372687661656157	0.393160779651775	0.381546213687568	0.334033501883554	0.401556972451336	0.362360377237153	0.0143552929770701	0.256587216236973	0.252153665951383	0.131255215768222	0.13943047953178	0.267923000808448	0.0143552929770701	0.473777573412608	0.0143552929770701	0.0143552929770701	0.327856433529607	0.0143552929770701	0.0143552929770701	0.132857693744099	0.0143552929770701	0.0143552929770701	0.0143552929770701	0.0143552929770701	0.0143552929770701	0.111719731762932	0.0143552929770701	0.0143552929770701	0.0143552929770701	0.0143552929770701	0.0143552929770701	0.0143552929770701	0.0143552929770701	0.0143552929770701	0.0143552929770701	0.0143552929770701	0.0143552929770701	0.0143552929770701	0.0143552929770701	1
gga-miR-6608-3p	2.70093597891257	1.72128287926941	1.44122396395522	1.91801027066002	1.25743817146653	2.20685592081069	1.75910596470324	0.369577052810201	0.818797228446562	1.38911822961738	0.686004062343932	0.860996526939138	0.382608222487149	1.17849684868585	0.574150218272227	0.565969018644561	0.748798010601372	0.129672447853474	0.460291551643957	0.0143552929770701	0.124300354251964	0.346459486599505	0.436235054496522	0.0143552929770701	0.113353163859751	0.488080350886483	0.397453520160056	0.134176621065697	0.129283928398185	0.0143552929770701	0.0143552929770701	0.0143552929770701	0.0143552929770701	0.0143552929770701	0.0143552929770701	0.128773450835397	0.206288313606932	0.133287689485937	0.0143552929770701	7
gga-miR-6648-3p	3.39652385058685	3.05477458029784	2.73359223572945	2.34530506966423	2.53952874191929	2.68370114322619	2.14463006777277	2.77388670101184	2.01996487190207	1.63013354490633	1.33459869721889	1.50419224478018	1.14716771528611	1.45908246937327	1.74254147304566	1.7663439294421	1.52159282798965	0.809301023778492	0.248425432474213	0.744371241742318	1.17613517689425	0.538433152467375	0.694095834424749	1.07135867116863	0.86187229268254	0.786294623915845	1.13055430692547	1.35583978375065	1.70044708430121	1.28383947294729	1.20133725398031	1.47771882737338	0.861451155138572	1.65132157123716	1.68941055018666	2.02892405077106	0.691413189644726	0.827268042368562	0.525168152630148	7
gga-miR-6649-3p	1.24826707903188	0.876078734493059	0.77094494823616	0.967379962739521	0.972911796152677	0.964774219323562	0.787293667401264	0.0143552929770701	0.0143552929770701	0.465697460310087	0.774242223757112	0.777582491782044	0.0143552929770701	0.369109927663177	0.0143552929770701	0.0143552929770701	0.0143552929770701	0.0143552929770701	0.0143552929770701	0.0143552929770701	0.0143552929770701	0.0143552929770701	0.0143552929770701	0.0143552929770701	0.0143552929770701	0.0143552929770701	0.212370692058618	0.0143552929770701	0.0143552929770701	0.0143552929770701	0.0143552929770701	0.0143552929770701	0.0143552929770701	0.0143552929770701	0.0143552929770701	0.0143552929770701	0.106828119082017	0.0143552929770701	0.0143552929770701	7
gga-miR-6666-3p	0.987351567899553	0.791570249472485	0.85383562246966	0.520267451553867	0.513905330211653	0.651733531738872	0.602602087829859	0.749553745744306	0.894857830393596	0.0143552929770701	0.936011757240483	0.777582491782044	0.0143552929770701	0.473777573412608	0.0143552929770701	0.0143552929770701	0.0143552929770701	0.0143552929770701	0.0143552929770701	0.0143552929770701	0.0143552929770701	0.0143552929770701	0.0143552929770701	0.0143552929770701	0.0143552929770701	0.0143552929770701	0.0143552929770701	0.0143552929770701	0.0143552929770701	0.0143552929770701	0.0143552929770701	0.0143552929770701	0.0143552929770701	0.0143552929770701	0.0143552929770701	0.0143552929770701	0.0143552929770701	0.0143552929770701	0.0143552929770701	7
gga-miR-6669-3p	3.39652385058685	2.70805300880363	3.48441613070213	3.91348916002357	3.56129368675504	3.72055242320878	3.30996028492633	3.42390984931615	2.81064596787771	2.40219804477353	2.94430261917767	3.41865857861148	2.9788895087722	2.9818805828649	2.69478281729004	2.09308491815481	2.68776343917346	0.956393331453896	1.47775201423923	0.901626406953131	2.0212261177098	1.44312828641625	0.694095834424749	0.485955640792153	1.52607347286747	1.96294023765444	1.49763295430713	0.572726166649791	1.61471700975758	0.386778103407834	1.14189300328951	1.21121296527275	1.2187225792292	1.08514420225685	1.4433470485629	1.31835734903968	0.547102746932124	1.04592733441535	0.840267716660908	5
gga-miR-6689-3p	0.914019465261514	0.0143552929770701	1.00656689637184	0.967379962739521	0.618133241959645	0.964774219323562	0.697901352784873	0.663524998942297	0.0143552929770701	0.465697460310087	0.592015457770572	0.493797160526397	0.0143552929770701	0.473777573412608	0.0143552929770701	0.0143552929770701	0.0143552929770701	0.0143552929770701	0.0143552929770701	0.0143552929770701	0.0143552929770701	0.0143552929770701	0.0143552929770701	0.0143552929770701	0.0143552929770701	0.0143552929770701	0.0143552929770701	0.0143552929770701	0.0143552929770701	0.0143552929770701	0.0143552929770701	0.0143552929770701	0.0143552929770701	0.0143552929770701	0.0143552929770701	0.0143552929770701	0.0143552929770701	0.0143552929770701	0.0143552929770701	7
gga-miR-6694-3p	2.3016370312869	2.84014635262401	2.7553168465113	2.65477863759048	1.99832981235123	2.20685592081069	1.66789297155054	1.605882143862	0.967108455119821	0.465697460310087	1.33459869721889	0.38527604504101	0.855876310572817	0.979551657942207	0.574150218272227	0.365388967151308	0.422444123653735	0.0143552929770701	0.0143552929770701	0.0143552929770701	0.0143552929770701	0.0143552929770701	0.0143552929770701	0.0143552929770701	0.0143552929770701	0.0143552929770701	0.0143552929770701	0.0143552929770701	0.0143552929770701	0.0143552929770701	0.0143552929770701	0.0143552929770701	0.0143552929770701	0.0143552929770701	0.0143552929770701	0.0143552929770701	0.0143552929770701	0.0143552929770701	0.0143552929770701	3
gga-miR-6696-3p	2.01645381218253	1.17189206716197	1.9356665475603	1.58371984325745	0.972911796152677	0.964774219323562	0.602602087829859	0.749553745744306	0.0143552929770701	0.131255215768222	0.0143552929770701	0.0143552929770701	0.0143552929770701	0.369109927663177	0.0143552929770701	0.0143552929770701	0.0143552929770701	0.0143552929770701	0.0143552929770701	0.0143552929770701	0.0143552929770701	0.0143552929770701	0.0143552929770701	0.0143552929770701	0.0143552929770701	0.0143552929770701	0.0143552929770701	0.0143552929770701	0.0143552929770701	0.0143552929770701	0.0143552929770701	0.0143552929770701	0.0143552929770701	0.0143552929770701	0.0143552929770701	0.0143552929770701	0.0143552929770701	0.0143552929770701	0.0143552929770701	3
gga-miR-6696-5p	1.41701357024898	1.41725025938037	1.20905510998909	0.605082113634253	0.618133241959645	0.561574471272751	0.602602087829859	0.369577052810201	0.0143552929770701	0.251558422716381	0.0143552929770701	0.0143552929770701	0.0143552929770701	0.256250443646343	0.0143552929770701	0.0143552929770701	0.0143552929770701	0.0143552929770701	0.0143552929770701	0.0143552929770701	0.0143552929770701	0.0143552929770701	0.0143552929770701	0.0143552929770701	0.0143552929770701	0.0143552929770701	0.0143552929770701	0.0143552929770701	0.0143552929770701	0.0143552929770701	0.0143552929770701	0.0143552929770701	0.0143552929770701	0.0143552929770701	0.0143552929770701	0.0143552929770701	0.0143552929770701	0.0143552929770701	0.0143552929770701	3
gga-miR-7441-3p	0.987351567899553	0.503542062686744	1.14466593087719	0.833171833970232	0.513905330211653	0.73658810835142	0.697901352784873	0.474356797335289	0.563118334905462	0.561918514825109	0.686004062343932	0.594723180559518	0.265994227983099	0.133807136516157	0.476164126750824	0.365388967151308	0.117760231067714	0.0143552929770701	0.358244186907328	0.0143552929770701	0.0143552929770701	0.445637112595821	0.0143552929770701	0.0143552929770701	0.113353163859751	0.215406426161912	0.0143552929770701	0.0143552929770701	0.3575543399524	0.0143552929770701	0.0143552929770701	0.0143552929770701	0.14026575556152	0.777146159863192	0.0143552929770701	0.356246659444506	0.206288313606932	0.0143552929770701	0.121440201822289	7
gga-miR-7449-3p	1.12369971637856	1.03155393269855	0.85383562246966	1.20330348096366	1.04947442686769	1.27955275821785	0.602602087829859	0.572039180129717	0.818797228446562	0.362597377802002	0.592015457770572	0.777582491782044	0.0143552929770701	0.473777573412608	0.0143552929770701	0.0143552929770701	0.0143552929770701	0.0143552929770701	0.0143552929770701	0.0143552929770701	0.0143552929770701	0.0143552929770701	0.0143552929770701	0.0143552929770701	0.0143552929770701	0.215406426161912	0.0143552929770701	0.0143552929770701	0.0143552929770701	0.0143552929770701	0.0143552929770701	0.129548890209067	0.0143552929770701	0.0143552929770701	0.0143552929770701	0.0143552929770701	0.0143552929770701	0.0143552929770701	0.0143552929770701	7
gga-miR-7476-5p	0.0143552929770701	0.273629250344792	0.0143552929770701	0.0143552929770701	0.0143552929770701	0.0143552929770701	0.0143552929770701	0.0143552929770701	0.0143552929770701	0.0143552929770701	0.0143552929770701	0.0143552929770701	0.0143552929770701	0.0143552929770701	0.0143552929770701	0.0143552929770701	0.0143552929770701	0.0143552929770701	0.0143552929770701	0.0143552929770701	0.0143552929770701	0.707835727523072	0.77073377724155	0.848819420987345	0.986137421678193	1.08896695484517	0.708727427369488	1.5603851597324	0.0143552929770701	1.28383947294729	0.0143552929770701	1.32378817845479	1.28066750546784	1.27945646151332	1.07903636740809	1.42252771209963	1.25304852142616	1.89146889286138	1.3178507253599	9
gga-miR-92-3p	15.6489605951929	15.0009626050848	14.8936102583625	15.8463854208138	15.6897108993817	15.9857372869087	16.0508764748994	15.4519140466795	15.3357070515816	15.071670991878	14.6913133695826	14.5370715077009	13.4960195074748	14.7451570057661	13.8797126316937	14.107563172159	14.2833885783467	12.6033809897063	11.884371280199	11.8163119631645	12.2740329863391	12.1310511682049	12.3312401321583	12.4063260091815	12.8629941298128	12.9834141683981	12.3914094127507	12.079619989817	12.0206650998862	12.2512222111904	11.8236214942339	11.6957542359022	11.2684899237418	11.8213090272729	11.4792153282223	11.3976240029821	12.1949807415962	11.580163864796	11.3873794462423	5
gga-miR-92-5p	7.12350267774926	5.98028542999169	6.70227678980883	7.23489015069268	7.23003707429208	6.72763342224885	6.66056765986146	6.37243063809966	5.85819573673876	5.81847458465403	5.48655772754848	6.23228809372365	3.79249013462608	4.45251829892674	3.30686953200796	4.2083523541149	4.68168639318085	3.04290456929399	2.99143872775825	3.52538158203174	3.37264808363122	2.87450582111937	3.20302045112722	2.26449918436577	2.91440432589375	2.30604584082802	2.37924588134398	2.48050178684655	2.43463689939204	2.75262965898816	2.42295912039961	3.2411755120248	2.85371525180378	1.98437519368495	2.21453410050208	2.82143345040006	2.38603670390162	2.34061688190422	2.38277030286	1
gga-miR-99a-5p	12.2948609313043	11.6988113341532	12.0390709583081	12.1599388310061	10.8488814867049	11.1327797793567	11.0285368414773	10.9381055040282	10.043994414242	10.4121884750618	10.6010184542669	10.9997529159081	9.99020011195135	9.97857927513055	9.222163515262	9.88775611043843	10.3757077364603	9.14807147272114	9.28804191924417	9.61859812313613	9.56158191927466	9.74531660219832	9.82112180337756	10.1449764366981	8.96678464701404	9.15217364680173	8.79345788154091	10.0620941291377	9.61523792602148	9.69472330075672	9.89013088389247	9.00766439669331	9.1881500948721	9.55625982941843	9.74078722202992	9.33571084104347	9.00181403483915	9.78824736163067	9.20995528549372	1
new-gga-miRNA-6	3.19457567284931	4.01268140132508	4.16617633780107	3.68903724287743	2.73764591655611	2.80654590208021	4.08477412405449	2.96582620152293	2.59957202653763	2.34924829593294	3.18865680207994	2.93213229509845	2.67023023257816	2.90908411851848	2.7997842842073	2.85697764432047	3.18263789338196	2.60370230912093	8.78337559609052	8.72197340791072	8.81664787129259	8.28403466636853	8.61609525385178	8.64209030210854	8.83973672861179	9.61769387773309	9.89131002011778	9.02994154743772	8.25282384680459	8.94710305516334	9.10633815405614	8.04679794075447	7.80869611432722	9.10105755571544	7.63182550925535	8.71878494672534	9.38398086450921	9.61174029640171	9.02314777196128	2
new-gga-miRNA-8	5.36063541908107	5.36100458496735	5.67391169307998	6.41490908970449	5.53808699916535	5.10461793821464	6.00797888359949	5.92035759209225	5.10125738531778	6.3981524579116	6.59977630918183	6.58643558056972	6.79755630318741	7.22586715671404	7.31447689758693	6.25042477767579	8.31548049801708	6.78994823257701	7.32759280725395	7.67281791164641	7.8778384919058	7.89843496591775	9.04475342999899	8.78418883435072	10.0778561755871	10.0893288671931	8.75663852377816	9.78606530763002	8.56427920969089	10.0184431947233	9.74739302728035	9.08707097274759	9.08613731122894	8.09132996497016	8.94420761048096	8.85940327990095	10.2854279166388	9.12394359627584	8.62460623532213	6
new-gga-miRNA-9	8.69950672319379	8.29680756578797	8.80651537936181	8.53476795843702	7.8097306062562	7.46355857495563	7.97510333663605	7.80465715906109	7.93765428462671	9.14198647487608	8.53037805102481	8.07773670203874	8.05597205840442	8.46076176192323	8.38779479944746	6.0135183494041	7.68269872574569	6.89514293558108	7.05229469532959	7.50369120180143	7.75942011100509	7.19198267223483	7.25485155373674	7.523047751429	6.90409319742638	6.85065551391741	6.61204983488531	7.29053676260023	6.98122104377932	7.19309094607416	7.17682716291653	6.44237459968509	6.40825109006624	6.71986249478958	6.41714896136228	6.57153516121425	7.07888939594726	6.81629227555427	6.58264453682425	1
new-gga-miRNA-11	4.9202817352582	4.51908410776421	4.93867428943666	5.06895376823496	4.58497316279923	3.68896088382377	5.10819207508115	6.29765159113762	6.15932612708752	5.84262070817185	5.24931742707429	5.14511983139473	5.46682799465263	5.92526199397462	6.12158650746225	5.6326930661848	6.45532735035262	5.67067162749295	7.62541526894991	7.70118155607338	8.22144506318241	7.53023491874738	8.1338880817452	8.09724026209572	8.22607998448688	8.31356534242722	8.35377001631786	7.93294295047883	7.13539921569805	7.90013907215003	7.57258409083003	7.1384654426788	7.34460693009225	7.31788009784081	6.92682001454823	7.41955674391176	7.97165454293579	7.67699193116335	7.20527535182308	6
new-gga-miRNA-13	7.99761240235475	7.08543990768354	7.46011250590364	7.38635126332869	6.66617307698896	6.48249858054378	6.87328566329232	6.75954352597426	5.95464513861586	5.75627972713547	6.01168242077797	5.9038841080248	5.14644971792579	5.72776012085975	5.20850553864106	5.53144191207117	5.26703462806051	4.60426286609216	5.194123649083	5.50683169855628	5.68083818098954	5.20633477900597	5.96425878705626	5.91111232251479	5.97820265708151	6.36318207727648	4.87714017700652	5.3001865811297	4.98869499144029	5.66121367546683	5.48583352064091	4.91288892006327	4.8312227454504	4.99984674518632	5.24868858942345	4.93528572471469	5.48076226556489	5.63194008984768	4.79624365645621	3
new-gga-miRNA-15	6.22475261621079	5.01930915619312	4.933919342875	7.00548213862167	5.76505218521754	6.16038116290947	6.3968363414369	6.85602845551745	6.3040882570781	6.3229078923224	6.0341949090845	5.51387007713623	5.9314633687423	6.1212804591805	6.61150368814247	5.25480296019876	5.45778334330167	5.43069623665019	2.51039177580303	2.70008797795441	2.57260973005604	2.55725278800776	2.45985793340802	3.27964413471731	4.22785496386273	2.50332263690893	2.74615291814014	3.37250131744829	2.62206073115385	3.61752284373805	2.75596622718333	2.75083086119607	2.74804347345215	2.25477923757555	3.51326475788294	3.35656801473755	3.39648847304646	3.46808657167469	2.88964467631454	5
new-gga-miRNA-17	5.2753654452568	4.96246110144583	4.96687948886018	6.34264746790271	5.98568082011771	5.73475071707775	6.38256349289016	5.93420148200209	5.30665257506289	5.56345272745496	5.82028635595625	6.01276476368407	5.72882826293606	6.20918283026585	5.44054906055323	5.06081322721171	5.56275135053752	3.5277048428666	1.89712180947752	1.92502695588491	1.85175555943507	1.66516194729588	1.64081154367075	2.07179906634844	2.22597792584371	3.38132633897748	2.69407136461836	2.00771752761373	2.66534487977591	2.29119773737963	2.56550910808786	2.51034908490314	2.31678769781665	2.72420007584354	2.77958869151569	2.35275995276574	2.6023221349322	2.74644745947796	2.28217035973543	5
new-gga-miRNA-18	5.94309144288025	5.75054702700593	5.73805324105071	5.00406227241347	4.65403050682476	4.60395696004596	5.03707482316567	4.20328857378194	3.61683265532225	4.36602267476513	4.22155362908524	4.98700263379964	4.4564821824915	4.81325200340122	4.06517320353364	4.02468597544801	4.86126952560526	2.92280097172794	3.78428139811782	3.99565016784295	3.38512674320576	3.22095747230674	3.51292538514078	3.55012859655325	4.00360893206484	4.1690242213032	3.43730878993926	4.04414398331938	3.4262744048905	4.07775248115682	2.9064357725957	3.54972839023286	3.53844427986469	3.44498010883102	3.08490250095154	3.58699558611098	3.68213988441385	3.91021367029445	3.44938830196865	1
new-gga-miRNA-28	2.7648978942164	2.58791209421378	2.5958907802647	3.23632261082469	3.08549771395503	3.05806308897934	3.59632579699086	3.25770027208989	2.72988316274968	3.87926009776322	3.46539348195663	3.65903031259182	2.82251258108067	3.4479620713843	2.26682913172141	1.28755770888419	2.60950479503203	1.08986646833769	0.0143552929770701	0.0143552929770701	0.782267714948655	1.18059599475265	0.97888300163503	0.848819420987345	0.795480886017784	0.402789717837559	0.307878099171398	0.474944907753938	0.807359481791125	0.0143552929770701	0.550030700530039	0.0143552929770701	0.268094464402263	0.594369409208674	0.590471155180464	0.725563406397715	0.621061608944831	0.0143552929770701	0.0143552929770701	5
new-gga-miRNA-29	0.0143552929770701	0.0143552929770701	0.0143552929770701	0.23104949291612	0.0143552929770701	0.0143552929770701	0.0143552929770701	0.0143552929770701	0.0143552929770701	0.362597377802002	0.0143552929770701	0.0143552929770701	0.0143552929770701	0.0143552929770701	0.0143552929770701	0.0143552929770701	0.0143552929770701	0.0143552929770701	3.63952214822684	2.93658641825324	3.19976498274775	3.73391009202468	3.30961041554103	3.52525118056855	3.84031661133962	3.90006271377947	3.94039574863186	3.55105962931177	2.8454992104983	3.18534584407013	0.0143552929770701	3.4164362228501	3.75030527596555	2.78948412198458	2.66921438555341	3.9515301156987	3.3645481724044	4.05165356425305	3.80708682276938	6
new-gga-miRNA-31	3.29908046392436	2.53690696686787	0.0143552929770701	2.80575702312582	3.35050728198333	3.18427131444805	3.27947240344365	2.68933977753321	1.91428269897717	2.26599136020162	2.2797292217058	2.09260319517986	1.07967125062222	2.00458870023851	1.51472371575692	1.4485697945478	1.52159282798965	0.0143552929770701	0.0143552929770701	0.0143552929770701	0.0143552929770701	0.0143552929770701	0.0143552929770701	0.0143552929770701	0.0143552929770701	0.0143552929770701	0.0143552929770701	0.0143552929770701	0.0143552929770701	0.0143552929770701	0.0143552929770701	0.0143552929770701	0.0143552929770701	0.0143552929770701	0.0143552929770701	0.0143552929770701	0.0143552929770701	0.0143552929770701	0.0143552929770701	5
new-gga-miRNA-32	2.18178695593476	2.31268104485893	2.97490479254829	3.92177982500301	3.65002665131432	4.33810436199782	3.2164929221464	3.08644405620206	3.06227239346652	2.68460190685635	2.86614700493537	1.7427999409894	2.78061849012995	2.73047576863949	2.77938647736633	1.8065236238941	1.79344721222694	1.5265223742787	0.0143552929770701	0.901626406953131	0.0143552929770701	0.538433152467375	0.0143552929770701	0.848819420987345	0.0143552929770701	1.38422085219723	0.0143552929770701	0.0143552929770701	0.0143552929770701	0.0143552929770701	0.0143552929770701	1.15145010540497	0.0143552929770701	0.0143552929770701	0.0143552929770701	0.95131736634782	0.691413189644726	0.0143552929770701	0.337380883521134	5
new-gga-miRNA-36	3.93970764477377	3.36367595852831	3.59697906880172	2.9586291266565	1.69889807513456	1.75676504202771	2.00253200912999	2.40116228960088	2.3789669303212	1.67385610710378	1.33459869721889	1.28007250229205	1.33255515424178	0.0143552929770701	1.05336202100831	1.10629177520481	1.47821057289945	1.78457820757532	0.0143552929770701	0.0143552929770701	0.0143552929770701	0.0143552929770701	0.0143552929770701	0.378938756446203	0.0143552929770701	0.0143552929770701	0.0143552929770701	0.0143552929770701	0.0143552929770701	0.0143552929770701	0.0143552929770701	0.0143552929770701	0.0143552929770701	0.0143552929770701	0.0143552929770701	0.0143552929770701	0.0143552929770701	0.0143552929770701	0.0143552929770701	1
new-gga-miRNA-45	0.0143552929770701	0.0143552929770701	0.0143552929770701	0.0143552929770701	0.401556972451336	0.0143552929770701	0.0143552929770701	0.0143552929770701	0.0143552929770701	0.0143552929770701	0.0143552929770701	0.0143552929770701	0.0143552929770701	0.0143552929770701	0.0143552929770701	0.0143552929770701	0.952735601756889	0.0143552929770701	2.41194899670697	2.12968526964659	1.77797019067578	1.29140416709819	1.93528975361446	0.0143552929770701	2.03776958193846	1.3390199037031	2.71164161885283	0.831658621477854	3.16491638026841	1.55939954189154	0.947279918356627	3.47855396721903	3.29002589663319	3.12914289873121	3.36535474508349	2.29903288440184	2.86836318215615	2.13345166355032	2.05711382454638	2
new-gga-miRNA-48	2.24295618517995	1.80988351387714	1.81672707788052	2.61442929309071	1.79097387220682	2.50172305540191	2.76694951407173	2.45336872702346	2.55338122048398	1.8365897139266	1.90292089206708	1.55517543608966	1.59676552680327	1.64988009012699	1.46450148913521	1.84561454990346	1.38732477437975	0.0143552929770701	0.358244186907328	0.0143552929770701	0.992601037259549	0.0143552929770701	0.0143552929770701	0.0143552929770701	0.725886208217936	0.0143552929770701	0.0143552929770701	0.0143552929770701	0.0143552929770701	0.0143552929770701	0.0143552929770701	0.0143552929770701	0.0143552929770701	0.385030626442079	0.0143552929770701	0.0143552929770701	0.0143552929770701	0.0143552929770701	0.0143552929770701	5
new-gga-miRNA-50	2.5638197514288	1.62688288956757	2.11440385018919	3.73680826257888	3.01087283481376	3.09066522267111	2.50234980603367	2.45336872702346	2.72988316274968	0.652121367366198	0.0143552929770701	0.860996526939138	0.0143552929770701	0.0143552929770701	0.0143552929770701	1.22962989317424	0.0143552929770701	0.0143552929770701	0.0143552929770701	0.0143552929770701	0.0143552929770701	0.0143552929770701	0.0143552929770701	0.0143552929770701	0.0143552929770701	0.0143552929770701	0.0143552929770701	0.0143552929770701	0.0143552929770701	0.0143552929770701	0.0143552929770701	0.0143552929770701	0.0143552929770701	0.0143552929770701	0.0143552929770701	0.0143552929770701	0.0143552929770701	0.0143552929770701	0.0143552929770701	7
new-gga-miRNA-51	2.41228987893521	2.08307623097167	2.5958907802647	3.37561998710701	3.48063596982235	3.21417067082182	3.30996028492633	2.20195148193412	2.26893555351501	1.33567720062651	1.21357296660315	1.55517543608966	0.0143552929770701	1.11518178892749	0.910610241732673	1.34324908811514	1.07425698918859	0.0143552929770701	0.0143552929770701	0.0143552929770701	0.0143552929770701	0.0143552929770701	0.0143552929770701	0.0143552929770701	0.0143552929770701	0.0143552929770701	0.0143552929770701	0.0143552929770701	0.0143552929770701	0.0143552929770701	0.0143552929770701	0.0143552929770701	0.0143552929770701	0.0143552929770701	0.0143552929770701	0.0143552929770701	0.0143552929770701	0.0143552929770701	0.0143552929770701	7
new-gga-miRNA-56	0.0143552929770701	0.0143552929770701	0.0143552929770701	0.334033501883554	0.0143552929770701	0.0143552929770701	0.0143552929770701	0.474356797335289	0.0143552929770701	0.0143552929770701	0.0143552929770701	0.0143552929770701	0.0143552929770701	0.0143552929770701	0.0143552929770701	0.0143552929770701	0.0143552929770701	0.0143552929770701	0.0143552929770701	1.04341290492055	0.238735534186759	0.0143552929770701	0.436235054496522	1.26411386033823	2.09409463149737	3.11252832155698	2.56469625348513	1.78100593097925	2.30378923309824	1.83278956305084	2.11824054883831	1.15145010540497	1.08623297331375	2.3730809370804	1.77717534410166	2.68147120850592	2.74146642161964	2.22590130486639	1.8962439763288	9
new-gga-miRNA-58	1.90732069813923	1.76626324687428	1.14466593087719	2.29513229129658	1.99832981235123	1.53780103331151	1.96470758872211	1.605882143862	1.39141658716432	0.561918514825109	0.857393207807811	0.939850184514417	0.0143552929770701	0.473777573412608	0.665902371723826	1.54672214335949	0.0143552929770701	0.0143552929770701	0.0143552929770701	0.0143552929770701	0.0143552929770701	0.0143552929770701	0.0143552929770701	0.0143552929770701	0.0143552929770701	0.0143552929770701	0.0143552929770701	0.0143552929770701	0.0143552929770701	0.0143552929770701	0.0143552929770701	0.0143552929770701	0.0143552929770701	0.0143552929770701	0.0143552929770701	0.0143552929770701	0.0143552929770701	0.0143552929770701	0.0143552929770701	7
new-gga-miRNA-59	1.30673661529926	1.03155393269855	1.27069288481696	1.45253450867366	1.19139261869184	1.3350332033217	1.71422020471379	1.17965163580486	1.10158431768527	1.16233938443534	0.592015457770572	0.777582491782044	0.684722985196364	1.04895998861069	0.910610241732673	0.0143552929770701	0.748798010601372	0.0143552929770701	0.0143552929770701	0.0143552929770701	0.0143552929770701	0.0143552929770701	0.234543421136901	0.0143552929770701	0.575735597918993	0.0143552929770701	0.0143552929770701	0.0143552929770701	0.0143552929770701	0.0143552929770701	0.0143552929770701	0.0143552929770701	0.0143552929770701	0.0143552929770701	0.0143552929770701	0.0143552929770701	0.0143552929770701	0.0143552929770701	0.0143552929770701	5
new-gga-miRNA-66	1.74764573258861	1.23725310898369	1.07726818912519	1.66498588503889	0.0143552929770701	1.75676504202771	1.88594706996942	1.85908145113144	1.16439629624299	0.362597377802002	1.73717399531139	1.01461636787313	1.07967125062222	0.473777573412608	0.0143552929770701	0.0143552929770701	0.952735601756889	0.0143552929770701	0.0143552929770701	0.0143552929770701	0.0143552929770701	0.538433152467375	0.33891098264335	0.0143552929770701	0.0143552929770701	0.0143552929770701	0.0143552929770701	0.0143552929770701	0.0143552929770701	0.0143552929770701	0.0143552929770701	0.0143552929770701	0.0143552929770701	0.0143552929770701	0.0143552929770701	0.0143552929770701	0.0143552929770701	0.569443840978023	0.0143552929770701	7
new-gga-miRNA-68	1.24826707903188	1.41725025938037	0.85383562246966	1.91801027066002	2.17959378216049	2.23629556967264	2.3926782336085	2.17110693943034	1.39141658716432	0.0143552929770701	1.78042983104326	1.33945004976922	0.855876310572817	1.45908246937327	1.69976536652945	1.4485697945478	1.01477541887217	0.0143552929770701	0.0143552929770701	0.0143552929770701	0.0143552929770701	0.0143552929770701	0.0143552929770701	0.0143552929770701	0.0143552929770701	0.0143552929770701	0.0143552929770701	0.0143552929770701	0.0143552929770701	0.0143552929770701	0.0143552929770701	0.0143552929770701	0.0143552929770701	0.0143552929770701	0.0143552929770701	0.0143552929770701	0.0143552929770701	0.0143552929770701	0.0143552929770701	5
new-gga-miRNA-72	1.66065157521183	1.62688288956757	1.81672707788052	2.01419377672606	0.972911796152677	1.75676504202771	1.51925513301715	1.2985821146226	1.16439629624299	0.0143552929770701	1.01056654755366	0.0143552929770701	0.0143552929770701	0.0143552929770701	0.0143552929770701	0.0143552929770701	0.887907552990826	0.0143552929770701	0.0143552929770701	0.0143552929770701	0.0143552929770701	0.0143552929770701	0.0143552929770701	0.0143552929770701	0.0143552929770701	0.0143552929770701	0.0143552929770701	0.0143552929770701	0.0143552929770701	0.0143552929770701	0.0143552929770701	0.0143552929770701	0.0143552929770701	0.0143552929770701	0.0143552929770701	0.0143552929770701	0.0143552929770701	0.0143552929770701	0.0143552929770701	7
new-gga-miRNA-76	1.5194564383426	0.955909711645269	1.44122396395522	1.45253450867366	2.17959378216049	1.48971776139773	1.51925513301715	1.17965163580486	0.818797228446562	1.28018017977116	1.27535454551602	0.0143552929770701	0.0143552929770701	1.04895998861069	0.0143552929770701	1.10629177520481	0.887907552990826	0.0143552929770701	0.0143552929770701	0.0143552929770701	0.0143552929770701	0.0143552929770701	0.0143552929770701	0.0143552929770701	0.0143552929770701	0.0143552929770701	0.0143552929770701	0.0143552929770701	0.0143552929770701	0.0143552929770701	0.0143552929770701	0.0143552929770701	0.0143552929770701	0.0143552929770701	0.0143552929770701	0.0143552929770701	0.0143552929770701	0.0143552929770701	0.0143552929770701	8
new-gga-miRNA-79	1.24826707903188	1.03155393269855	0.932221433157819	0.685186249049322	0.0143552929770701	0.561574471272751	0.0143552929770701	0.369577052810201	0.738502349570167	0.652121367366198	0.0143552929770701	0.493797160526397	0.590876084143704	0.662762883973922	0.0143552929770701	0.0143552929770701	0.422444123653735	0.0143552929770701	0.0143552929770701	0.0143552929770701	0.0143552929770701	0.346459486599505	0.0143552929770701	0.0143552929770701	0.0143552929770701	0.0143552929770701	0.0143552929770701	0.0143552929770701	0.0143552929770701	0.0143552929770701	0.0143552929770701	0.0143552929770701	0.0143552929770701	0.0143552929770701	0.0143552929770701	0.0143552929770701	0.0143552929770701	0.0143552929770701	0.0143552929770701	1
new-gga-miRNA-91	1.5194564383426	1.72128287926941	1.68709370148434	0.761075677530744	0.618133241959645	0.0143552929770701	0.0143552929770701	0.0143552929770701	0.0143552929770701	0.0143552929770701	0.0143552929770701	0.0143552929770701	0.0143552929770701	0.473777573412608	0.0143552929770701	0.0143552929770701	0.0143552929770701	0.0143552929770701	0.0143552929770701	0.0143552929770701	0.0143552929770701	0.0143552929770701	0.0143552929770701	0.0143552929770701	0.0143552929770701	0.0143552929770701	0.0143552929770701	0.0143552929770701	0.0143552929770701	0.0143552929770701	0.0143552929770701	0.0143552929770701	0.0143552929770701	0.0143552929770701	0.0143552929770701	0.0143552929770701	0.0143552929770701	0.660601623381947	0.0143552929770701	3
new-gga-miRNA-92	0.0143552929770701	0.0143552929770701	0.0143552929770701	0.0143552929770701	0.0143552929770701	0.0143552929770701	0.0143552929770701	0.0143552929770701	0.0143552929770701	0.0143552929770701	0.0143552929770701	0.0143552929770701	0.0143552929770701	0.0143552929770701	0.0143552929770701	0.0143552929770701	0.0143552929770701	0.0143552929770701	0.0143552929770701	0.0143552929770701	0.0143552929770701	0.445637112595821	0.0143552929770701	0.485955640792153	0.986137421678193	1.90208364629546	1.13055430692547	0.0143552929770701	0.882647918718364	1.22179730231976	1.07989378434451	0.884061974234788	0.689432180280406	0.939348854399805	1.00825511477905	1.14647846876898	1.29883622642629	0.746340249181708	0.90935269895972	9
new-gga-miRNA-97	0.0143552929770701	0.0143552929770701	0.0143552929770701	0.0143552929770701	0.0143552929770701	0.0143552929770701	0.0143552929770701	0.0143552929770701	0.0143552929770701	0.0143552929770701	0.0143552929770701	0.0143552929770701	0.0143552929770701	0.0143552929770701	0.0143552929770701	0.0143552929770701	0.0143552929770701	0.0143552929770701	0.0143552929770701	0.0143552929770701	0.925840034471959	0.0143552929770701	0.0143552929770701	0.0143552929770701	0.0143552929770701	1.38422085219723	1.49763295430713	1.24155222767011	0.0143552929770701	1.34332320653406	0.876102635628777	1.0891042155524	1.15399813663211	1.60371537923508	1.85990585361741	1.47192164252549	0.99939029285302	1.11202172580397	0.767707408828317	9
new-gga-miRNA-98	1.12369971637856	1.29978087722987	1.27069288481696	1.45253450867366	0.513905330211653	1.09903233650554	0.0143552929770701	0.0143552929770701	0.0143552929770701	0.0143552929770701	0.0143552929770701	0.0143552929770701	0.0143552929770701	0.256250443646343	0.0143552929770701	0.365388967151308	0.0143552929770701	0.0143552929770701	0.0143552929770701	0.0143552929770701	0.0143552929770701	0.0143552929770701	0.33891098264335	0.0143552929770701	0.0143552929770701	0.0143552929770701	0.0143552929770701	0.0143552929770701	0.0143552929770701	0.0143552929770701	0.0143552929770701	0.0143552929770701	0.0143552929770701	0.0143552929770701	0.0143552929770701	0.0143552929770701	0.0143552929770701	0.0143552929770701	0.0143552929770701	3
new-gga-miRNA-106	1.70480427037777	0.955909711645269	0.85383562246966	0.0143552929770701	0.972911796152677	0.465403247874439	0.0143552929770701	0.0143552929770701	0.738502349570167	0.0143552929770701	0.0143552929770701	0.0143552929770701	0.0143552929770701	0.0143552929770701	0.0143552929770701	0.0143552929770701	0.0143552929770701	0.0143552929770701	0.0143552929770701	0.0143552929770701	0.0143552929770701	0.0143552929770701	0.0143552929770701	0.0143552929770701	0.0143552929770701	0.0143552929770701	0.0143552929770701	0.0143552929770701	0.0143552929770701	0.0143552929770701	0.0143552929770701	0.0143552929770701	0.0143552929770701	0.0143552929770701	0.0143552929770701	0.0143552929770701	0.0143552929770701	0.0143552929770701	0.0143552929770701	3
new-gga-miRNA-110	1.12369971637856	0.791570249472485	1.14466593087719	1.81495329808735	0.0143552929770701	1.27955275821785	0.951002157363162	0.663524998942297	0.0143552929770701	0.0143552929770701	0.0143552929770701	0.0143552929770701	0.0143552929770701	0.0143552929770701	0.0143552929770701	0.0143552929770701	0.0143552929770701	0.0143552929770701	0.0143552929770701	0.0143552929770701	0.0143552929770701	0.0143552929770701	0.0143552929770701	0.0143552929770701	0.0143552929770701	0.0143552929770701	0.0143552929770701	0.0143552929770701	0.0143552929770701	0.0143552929770701	0.0143552929770701	0.0143552929770701	0.0143552929770701	0.0143552929770701	0.0143552929770701	0.0143552929770701	0.0143552929770701	0.0143552929770701	0.0143552929770701	7
new-gga-miRNA-180	1.30673661529926	0.503542062686744	0.58934375121713	0.605082113634253	0.972911796152677	1.48971776139773	1.29376357181579	0.980571346010693	0.653473814438746	1.16233938443534	1.49899822843901	1.01461636787313	0.0143552929770701	0.571362525941337	0.0143552929770701	0.0143552929770701	0.0143552929770701	0.0143552929770701	0.0143552929770701	0.0143552929770701	0.0143552929770701	0.0143552929770701	0.0143552929770701	0.0143552929770701	0.0143552929770701	0.0143552929770701	0.0143552929770701	0.0143552929770701	0.0143552929770701	0.0143552929770701	0.0143552929770701	0.0143552929770701	0.0143552929770701	0.0143552929770701	0.0143552929770701	0.0143552929770701	0.0143552929770701	0.0143552929770701	0.0143552929770701	7
new-gga-miRNA-194	1.66065157521183	1.23725310898369	1.00656689637184	1.7788974493675	1.95917454673748	1.38845886138844	2.07532982293582	1.24034205201739	0.967108455119821	0.965294505502038	1.08145711981522	1.01461636787313	0.0143552929770701	0.0143552929770701	0.0143552929770701	0.0143552929770701	1.07425698918859	0.0143552929770701	0.0143552929770701	0.0143552929770701	0.0143552929770701	0.859420744401503	0.0143552929770701	0.0143552929770701	0.0143552929770701	0.0143552929770701	0.0143552929770701	0.0143552929770701	0.0143552929770701	0.0143552929770701	0.0143552929770701	0.0143552929770701	0.0143552929770701	0.0143552929770701	1.49603189592405	0.0143552929770701	0.0143552929770701	0.0143552929770701	0.0143552929770701	7
new-gga-miRNA-197	1.56807316187686	0.876078734493059	1.32980479117374	1.40601424274378	1.43916624653689	1.09903233650554	0.0143552929770701	0.830739957459013	0.0143552929770701	0.0143552929770701	0.0143552929770701	0.0143552929770701	1.00886131002283	0.748716060000063	0.0143552929770701	0.0143552929770701	0.820028808911224	0.0143552929770701	0.0143552929770701	0.0143552929770701	0.0143552929770701	0.0143552929770701	0.0143552929770701	0.0143552929770701	0.0143552929770701	0.0143552929770701	0.0143552929770701	0.0143552929770701	0.0143552929770701	0.0143552929770701	0.0143552929770701	0.0143552929770701	0.0143552929770701	0.0143552929770701	0.0143552929770701	0.0143552929770701	0.0143552929770701	0.0143552929770701	0.0143552929770701	1
