# Supplementary material for: MiRNA Profiling in Pectoral Muscle Throughout Pre- to Post-Natal Stages of Chicken Development
Source: Front Genet. 2020 Jun 23;11:570. doi: 10.3389/fgene.2020.00570 (PMC7324647; doi:10.3389/fgene.2020.00570)
Supplement: Supplementary file 1 [file Data_Sheet_1.ZIP › Supplementary Material/table S8 one_step_TMPresults.cut0.6.txt]

p-value	R-squared	p.valor_beta0	p.valor_Replicate	p.valor_Replicate2
gga-let-7a-2-3p	4.53616915266831e-19	0.904296641193174	3.64383783218575e-21	5.75388744772811e-09	0.00125339611109751
gga-let-7c-3p	3.5194003384935e-19	0.9056365490355	1.18161652176242e-24	2.88130934316178e-14	3.47733610349091e-10
gga-let-7c-5p	6.82154863503904e-09	0.64817488992744	6.92299951798437e-29	0.000255600923632123	0.0261661704674827
gga-miR-100-5p	6.52578986973531e-18	0.889016761443262	8.29874732854272e-35	4.04096379044537e-09	0.00029746506976163
gga-miR-101-2-5p	1.36029811701839e-12	0.746957630880411	0.00013496613420495	1.36029811701839e-12	NA
gga-miR-101-3p	3.36874057906695e-12	0.734358973340967	1.88130514827135e-14	3.36874057906695e-12	NA
gga-miR-103-2-5p	7.47403655371248e-12	0.759084812724775	4.5962790472173e-14	7.37745246504891e-09	2.75689198534741e-06
gga-miR-103-3p	2.2851702771714e-17	0.881014106574868	9.42516092706524e-38	2.81296216932609e-07	0.0118153004870085
gga-miR-106-3p	1.58498489002862e-22	0.938497851892659	1.19734036500181e-27	5.42414897840566e-09	0.0282567350933683
gga-miR-106-5p	5.22291911295181e-20	0.915126334042461	1.10357396885012e-30	3.93757448657061e-08	0.0170187121976795
gga-miR-107-3p	4.36529041824274e-19	0.886739980769687	1.72184329611222e-42	4.36529041824274e-19	NA
gga-miR-125b-3p	1.38576290794333e-11	0.750678060728071	3.08694845644675e-31	3.90174520242371e-07	0.00023088418555827
gga-miR-125b-5p	6.90208374144819e-18	0.888670563093459	1.4865900257741e-40	1.63234205215004e-08	0.00124837804513736
gga-miR-128-1-5p	1.0498796930649e-18	0.899729214149111	2.3704950182923e-22	3.72711809050058e-09	0.000570493549998294
gga-miR-128-2-5p	4.26940122470497e-18	0.891602220161704	1.99438371205792e-20	8.60988414173703e-10	6.36637742221151e-05
gga-miR-128-3p	3.97500355412567e-13	0.795320519157455	2.11655913294026e-40	1.15963733957831e-08	1.4497785595246e-05
gga-miR-1306-3p	6.62674588714874e-11	0.688450910960139	2.65634132184563e-18	6.62674588714877e-11	NA
gga-miR-1306-5p	2.90132286426627e-09	0.618857994386304	5.87311963143096e-18	2.90132286426629e-09	NA
gga-miR-130a-5p	4.93199323843769e-22	0.921439335005062	1.01944762806783e-31	4.93199323843769e-22	NA
gga-miR-130c-5p	4.95633191439127e-17	0.875784561508061	1.85794675355089e-23	2.36267979113269e-09	7.28204487858903e-05
gga-miR-1329-5p	1.80418518909632e-18	0.877742487649885	5.48995078494886e-27	1.80418518909632e-18	NA
gga-miR-133a-3p	8.32725249818082e-17	0.872151822708012	5.04116579519695e-32	5.41675236100244e-13	1.44162045637272e-09
gga-miR-133a-5p	7.13388355540383e-12	0.759707434490561	1.68982968332271e-19	3.45634695746252e-11	2.01167342570028e-09
gga-miR-133b	4.23418570015481e-14	0.819264788238663	6.37313912717313e-22	2.97595127929932e-06	0.009892744626142
gga-miR-133c-3p	6.07201386828763e-20	0.914413084437894	4.00293519499081e-32	2.92999225956985e-13	2.02130058979226e-08
gga-miR-133c-5p	1.35003167784186e-09	0.634076269532425	NA	NA	1.35003167784185e-09
gga-miR-135a-2-3p	6.0801030186239e-13	0.7904303512778	1.2851101354285e-15	3.5791502339414e-10	1.61450935940362e-07
gga-miR-138-1-3p	7.10296512651819e-09	0.600262119611912	1.13394601711289e-13	7.10296512651819e-09	NA
gga-miR-138-2-3p	2.39738598343629e-14	0.824886843827263	3.66177993536183e-20	6.02544576356263e-09	1.92395234114571e-05
gga-miR-1397-5p	1.75350699351068e-19	0.909219021148342	4.75566740488613e-21	5.38164250909319e-14	1.17022881075836e-09
gga-miR-140-3p	5.66041867739573e-15	0.838381308461038	7.65822649489809e-37	8.83203672569235e-12	9.19744099770335e-09
gga-miR-1416-5p	1.09721151179e-14	0.804630534342538	1.41275369965809e-28	1.09721151179e-14	NA
gga-miR-142-3p	1.01187731761093e-10	0.681323794304209	0.00149857803198041	1.01187731761092e-10	NA
gga-miR-142-5p	4.5173364569481e-11	0.694767636884637	2.70466062182819e-21	NA	4.51733645694807e-11
gga-miR-144-3p	2.37882441772382e-10	0.666438626114675	0.00856447673351932	2.37882441772379e-10	NA
gga-miR-1456-3p	1.03748087956483e-08	0.639883235963383	2.29830326180318e-11	6.3779445013252e-05	0.00663682910289957
gga-miR-1456-5p	1.78335761061805e-09	0.628608901839071	1.01902154302579e-24	1.78335761061806e-09	NA
gga-miR-1458	9.83515225263501e-13	0.784755391160149	1.10902753708195e-14	1.0877782053772e-10	2.68485325496856e-08
gga-miR-1467-5p	1.69239226464075e-09	0.67439242356833	3.45770117657949e-13	5.56637655777202e-08	4.11120887765633e-06
gga-miR-146a-3p	1.36141514352558e-13	0.776343271516489	4.29625225200504e-05	1.36141514352557e-13	NA
gga-miR-146a-5p	1.24042841049208e-12	0.74820563147927	1.68086164307569e-22	1.24042841049207e-12	NA
gga-miR-146b-3p	1.46843455530734e-13	0.806336633272928	5.96067662340024e-05	1.13936233061725e-05	0.0223840547226586
gga-miR-146b-5p	1.57937168609055e-14	0.800769985227348	9.64143367431418e-10	1.57937168609055e-14	NA
gga-miR-1550-3p	7.48497663501683e-11	0.726186393875853	2.27243230094433e-12	1.65683534070359e-06	0.000644227833954961
gga-miR-1550-5p	1.38052801467751e-08	0.634122379658307	3.35173231938895e-10	4.68917827225445e-06	0.000401451771337183
gga-miR-1551-3p	5.84993799376855e-08	0.603562188345739	1.35552318175026e-09	0.000100527812306602	0.00671408644618433
gga-miR-1552-3p	2.93844874249208e-19	0.906577602879762	8.92817491487976e-22	6.71851008001013e-09	0.00174145891206767
gga-miR-1552-5p	1.34660565592014e-16	0.845792042533424	1.35372310686315e-25	1.34660565592013e-16	NA
gga-miR-1560-3p	1.16932803103734e-08	0.637481814292486	9.72386695244387e-16	1.66829999280649e-08	3.1080542676428e-07
gga-miR-1560-5p	2.97355141345367e-09	0.664035739054555	3.33011244872553e-12	2.87916385580179e-07	2.5917006155657e-05
gga-miR-1591-3p	6.0468128956345e-11	0.729412936556434	9.72547984193607e-13	1.64431817955997e-09	1.65136877110484e-07
gga-miR-1591-5p	6.3379069324836e-12	0.761281607686488	8.28793794137672e-14	2.98000818871427e-10	4.52972040634456e-08
gga-miR-15b-3p	2.72517669923015e-10	0.705806524392995	6.88816695835548e-13	1.0270175272245e-07	1.78756957663522e-05
gga-miR-15b-5p	7.44434886010641e-14	0.783473313252872	7.50744441873492e-39	NA	7.44434886010635e-14
gga-miR-15c-3p	8.32489390153832e-21	0.923358237455157	4.03757591427369e-24	5.00116010315485e-15	1.9884527881901e-10
gga-miR-15c-5p	2.74596893934586e-19	0.906928562143844	1.52406236303699e-33	1.88707363784456e-07	0.0346003806548701
gga-miR-16-1-3p	3.77992537546714e-11	0.697662357402186	NA	3.77992537546714e-11	NA
gga-miR-1636	3.69308932702575e-08	0.613564325917883	5.44017186835675e-10	3.85907863289907e-05	0.00289271644197348
gga-miR-1646	1.42819497944284e-09	0.677448321912304	1.9566195749896e-11	5.01803794431718e-08	3.85740794240573e-06
gga-miR-1649-5p	2.1837117573332e-11	0.744298619396328	2.50773775267036e-13	7.49103518030521e-08	3.04582093744994e-05
gga-miR-1651-5p	6.44919026642204e-14	0.785134845007774	0.000750103198470228	6.44919026642202e-14	NA
gga-miR-1663-3p	5.11960128485076e-11	0.731903652891889	1.04854300659676e-12	4.91329947037112e-05	0.018703423938323
gga-miR-1677-5p	5.39578526312376e-18	0.890182967683967	5.73303275433065e-21	9.40272780584656e-12	2.28624416542504e-07
gga-miR-1689-3p	1.18975592168801e-09	0.680705009990215	1.90743054749166e-11	1.48403866897853e-08	8.37722805083529e-07
gga-miR-1690-5p	8.36669335482089e-11	0.724487136430915	3.00490138475248e-12	5.36158484184529e-07	0.000182870349286957
gga-miR-1698	5.32901905441335e-18	0.890258904073904	5.14973131660069e-20	1.39627900321841e-13	8.23940355444218e-10
gga-miR-1703-5p	1.35809501128591e-12	0.780861672920833	1.81955127936075e-14	1.15374234956044e-09	5.24428684389142e-07
gga-miR-1716	1.43918937265613e-12	0.780154457976711	3.4401291649949e-14	3.00409432643476e-08	2.76615702265854e-05
gga-miR-1720-3p	1.6821692015716e-10	0.713586977857511	3.07676019060092e-12	1.69444553416666e-08	2.29252704341109e-06
gga-miR-1720-5p	3.48473464952842e-09	0.661061783664539	7.08878880400214e-11	1.33608620617431e-07	9.38935914622012e-06
gga-miR-1724	3.6623202619332e-09	0.660124550052719	5.4471229763503e-11	6.98998745740703e-08	4.00251667546416e-06
gga-miR-1727	4.96230515519763e-13	0.792782295066938	2.84314441648824e-15	7.84415425208729e-11	2.34754796131295e-08
gga-miR-1730-3p	1.09043130152572e-13	0.809512460218608	1.55178560009993e-15	2.57856291227726e-11	1.03039815430904e-08
gga-miR-1732	1.26919717172671e-12	0.781684309559306	8.15627651953412e-15	1.81669146909865e-10	4.78407040903784e-08
gga-miR-1738	1.16198518088588e-08	0.637608660291622	3.97348215063032e-10	8.49976466303437e-06	0.000814633269643
gga-miR-1751-5p	4.61378403524791e-10	0.697074024884998	9.13560339588994e-12	2.13561690092609e-06	0.000485282023014742
gga-miR-1764-5p	2.97004267217551e-08	0.618213867680262	4.75881477506047e-11	6.58402149507501e-07	3.00723762532059e-05
gga-miR-1773-3p	1.32723494330475e-12	0.747291120960393	0.00199999782587758	1.32723494330475e-12	NA
gga-miR-1774	5.80462848358912e-10	0.693185163226491	1.05156359395736e-13	2.23694050291325e-08	1.97055239813879e-06
gga-miR-1782	2.46675045418751e-09	0.622136608636846	1.97898701434966e-15	2.46675045418752e-09	NA
gga-miR-181a-3p	1.06216429959494e-15	0.852727465428331	5.38052233855919e-33	8.62949301218895e-07	0.00960972189268827
gga-miR-181a-5p	5.5977334207954e-20	0.914798915480947	1.32231470696898e-41	0.037969734654073	0.0212686403668603
gga-miR-181b-2-3p	6.82999937144232e-13	0.7890718802394	9.61573882817568e-16	1.85207325765938e-08	2.06041326819845e-05
gga-miR-181b-5p	3.68675383560305e-24	0.939676953667036	1.31097432154195e-42	3.68675383560308e-24	NA
gga-miR-183	4.12794942498616e-08	0.61116708565919	4.50159839960784e-18	1.27224757480725e-06	5.99770362752857e-05
gga-miR-187-3p	1.99868727657771e-08	0.62652322270368	1.35600808361025e-19	2.77770008189197e-06	0.000196183866497686
gga-miR-187-5p	2.58164236092381e-12	0.772900358412086	1.25399614927e-16	2.80849538002654e-08	2.07000918014506e-05
gga-miR-190a-3p	2.83111827338033e-08	0.619228588366365	0.0243329258949504	0.000533311581563132	0.0366722299236458
gga-miR-190a-5p	9.98979846010564e-12	0.755170208576619	0.00405065444241113	3.32591498044161e-07	0.000215625627283347
gga-miR-193a-3p	1.12451191803503e-10	0.679521864398395	0.033608774780101	1.12451191803503e-10	NA
gga-miR-193a-5p	3.53854576020652e-10	0.701506614333625	0.000139232043857745	1.74794999721897e-05	0.00450769727831981
gga-miR-196-1-3p	8.53087276010971e-10	0.68655142226586	6.75395161591679e-14	1.34750206185151e-05	0.00276150171371477
gga-miR-196-5p	4.46350076621859e-12	0.730325007904082	1.43646277184451e-27	4.46350076621859e-12	NA
gga-miR-199-3p	1.10131676724761e-09	0.682072233979681	2.21919528262862e-35	0.000303573745501387	0.0441430456366669
gga-miR-19a-3p	2.32997201169613e-12	0.774190761702941	0.000982821206364773	8.08989953225498e-06	0.00818377331202547
gga-miR-1a-2-5p	7.03389817874366e-11	0.687456486294257	0.0168949802020719	7.03389817874369e-11	NA
gga-miR-200a-3p	1.02673896843075e-08	0.640091399570278	2.51785160928026e-14	5.77219220963774e-06	0.000554371516115446
gga-miR-200a-5p	4.37354698880437e-13	0.794231138164113	4.40474936393716e-15	2.03268137355159e-10	8.84783264169756e-08
gga-miR-200b-3p	1.04181770274153e-12	0.784065635472805	5.844111233284e-17	2.26885263267165e-08	2.24043079960384e-05
gga-miR-200b-5p	1.46932681330697e-11	0.749865702510842	2.01407147970659e-13	7.20865885762383e-08	3.35066113091969e-05
gga-miR-203a	8.67734607483679e-09	0.643440011896894	1.85049245574322e-11	0.000129384660150809	0.0134949522274906
gga-miR-204	4.233076359964e-19	0.904663616710472	3.3460002780505e-24	4.24117486395249e-09	0.000943777766944328
gga-miR-205a	1.17550306987625e-10	0.719233191818721	9.86295990937773e-19	5.44605486610386e-08	1.12968732986447e-05
gga-miR-205b	3.9207669133528e-19	0.905068684005118	3.28226370071072e-20	5.3025881493617e-11	6.7909262830328e-06
gga-miR-206	3.8315397173615e-18	0.872681284554731	1.82937787974004e-24	3.83153971736144e-18	NA
gga-miR-20b-5p	1.24431664191712e-18	0.88016479771335	6.1866222265459e-37	1.24431664191709e-18	NA
gga-miR-211	4.233076359964e-19	0.904663616710472	3.3460002780505e-24	4.24117486395249e-09	0.000943777766944328
gga-miR-21-3p	6.42193019102177e-12	0.725020146095927	NA	6.42193019102170e-12	NA
gga-miR-214	2.44172584835637e-17	0.859330881440708	1.84891248169264e-33	2.4417258483564e-17	NA
gga-miR-216b	3.46088580760077e-18	0.892859209008078	1.49104329804615e-20	3.86077896866004e-11	1.68830940656943e-06
gga-miR-2188-3p	3.38853989850345e-10	0.660079897381578	7.67997659369729e-07	3.38853989850344e-10	NA
gga-miR-219b	1.19603979244628e-09	0.63643034405608	2.71181984464503e-24	1.19603979244628e-09	NA
gga-miR-222a	1.30459887805284e-17	0.884662390885023	4.46422381774247e-34	2.48194851316274e-09	0.000131967318464187
gga-miR-22-3p	3.1009168529225e-12	0.735535154468546	1.7307751463205e-28	3.10091685292246e-12	NA
gga-miR-22-5p	5.93865040742705e-14	0.786084034619077	0.00237605822405689	5.93865040742703e-14	NA
gga-miR-24-5p	8.76886200120041e-16	0.829440744962599	0.0125532435959584	8.76886200120041e-16	NA
gga-miR-26a-5p	9.01250195828474e-10	0.641873212012732	3.39100301240583e-37	9.01250195828484e-10	NA
gga-miR-27b-3p	1.24108247256179e-10	0.677828803414663	1.451054722626e-32	1.24108247256179e-10	NA
gga-miR-29a-3p	2.19995960969525e-14	0.797191806893829	2.50505181373928e-17	NA	2.19995960969525e-14
gga-miR-29a-5p	4.97843484593941e-16	0.834554908479077	0.000835514028820884	4.97843484593941e-16	NA
gga-miR-29b-1-5p	3.54980939681047e-09	0.614743299968307	NA	3.54980939681047e-09	NA
gga-miR-29b-2-5p	5.76512365427268e-15	0.81127037507902	NA	NA	5.76512365427264e-15
gga-miR-29b-3p	8.51542499604056e-17	0.849548293889375	1.5570670597515e-06	NA	8.5154249960405e-17
gga-miR-29c-3p	2.20081759531907e-14	0.797187559639934	2.50343585885911e-17	NA	2.20081759531907e-14
gga-miR-29c-5p	1.30027133146165e-13	0.77689411440968	NA	NA	1.30027133146165e-13
gga-miR-301a-3p	7.27357656090887e-10	0.645943021636548	1.32809772943616e-28	7.27357656090879e-10	NA
gga-miR-30a-5p	1.87148624861825e-09	0.627653450376139	5.88380148521757e-26	1.87148624861823e-09	NA
gga-miR-30b-5p	1.76158090025375e-11	0.70976035595696	1.50130636181204e-28	1.76158090025371e-11	NA
gga-miR-30e-5p	4.75706119240343e-13	0.760817010196457	8.19202800519397e-24	4.75706119240348e-13	NA
gga-miR-31-5p	3.08832567271939e-13	0.798170513063492	5.5397888692063e-17	1.31367082240356e-09	1.12572667527613e-06
gga-miR-32-3p	1.98006225026851e-11	0.707939167495592	NA	1.98006225026855e-11	NA
gga-miR-32-5p	2.19721645612451e-13	0.770524566189797	0.0370310449819707	2.19721645612452e-13	NA
gga-miR-33-5p	3.97013650646105e-10	0.657194537667639	NA	3.97013650646105e-10	NA
gga-miR-34a-5p	7.21487943036788e-10	0.646095962387333	5.16151940050909e-14	7.21487943036785e-10	NA
gga-miR-3525	3.0523632801366e-12	0.770777329532686	7.42915821929305e-24	7.0469558229377e-08	5.66555460058505e-05
gga-miR-3529	2.73427799456389e-12	0.772174479893521	3.22098629166117e-18	6.46870506918436e-11	8.13094975572905e-09
gga-miR-3530-3p	2.22137043147274e-11	0.74405561258952	6.76579423877964e-14	3.4172513374821e-07	0.000171049333177422
gga-miR-3530-5p	2.83720563875928e-09	0.664910668722831	2.16620545349459e-12	7.85517691379089e-06	0.00113342757470061
gga-miR-3532-3p	2.63051598928734e-19	0.907150396700745	4.7189163229052e-20	1.13506021401795e-09	0.000284614427988633
gga-miR-3532-5p	4.20066069324461e-19	0.904704322901918	2.4491759396626e-20	2.28054776382103e-12	1.20265581593715e-07
gga-miR-3594-3p	2.54943073219596e-17	0.880288538132373	7.47789015703546e-19	1.49951795817069e-10	3.72892472732068e-06
gga-miR-365-3p	5.1185651546184e-11	0.69272184702428	4.23891655204505e-28	5.11856515461835e-11	NA
gga-miR-375	1.54002603682619e-11	0.749211790605552	5.15886563543963e-14	3.67276938285627e-06	0.00231194162366027
gga-miR-383-5p	7.85225397505354e-13	0.787431119438081	3.39845250873468e-25	2.6245947578693e-09	1.8432563937852e-06
gga-miR-429-3p	1.01862043960946e-13	0.810232030652415	4.13061299757712e-17	8.5262175896287e-10	1.02302561918464e-06
gga-miR-429-5p	7.99430002804911e-09	0.645060388934042	1.55260961179896e-10	1.94312649302602e-07	1.08332524297741e-05
gga-miR-454-3p	2.26683685799092e-22	0.924665285218762	1.04196513535146e-36	2.26683685799089e-22	NA
gga-miR-455-3p	3.92231082416484e-22	0.935322632684275	5.04949809560848e-28	2.82941737760669e-13	2.71863346871419e-07
gga-miR-455-5p	1.55736259149318e-23	0.945935705388399	1.52186431033702e-32	3.80417765080042e-16	1.53425344430589e-10
gga-miR-456-3p	3.59628251555568e-20	0.916867726901997	8.51256173218071e-32	1.09346297860326e-10	4.93784869799228e-05
gga-miR-458a-3p	1.35601702553957e-08	0.634486334157293	2.99033209623605e-21	3.49953500116328e-09	1.90107212142584e-08
gga-miR-460a-5p	1.35885878726752e-14	0.830323852110622	2.34824839973753e-25	6.10651055348868e-08	0.000316149260824947
gga-miR-489-5p	2.07861875324743e-09	0.625565853936623	NA	NA	2.07861875324743e-09
gga-miR-490-3p	3.47341773898821e-10	0.701814513733265	3.3711328959842e-15	6.31924881895399e-07	0.000137967154633884
gga-miR-499-3p	1.24531987732446e-10	0.677770140426044	2.41129733036103e-21	NA	1.24531987732446e-10
gga-miR-551-5p	4.14358793566471e-15	0.841157993505696	2.54211040451213e-17	3.21575519976478e-12	2.69091810025984e-09
gga-miR-6542-3p	2.1415417962441e-08	0.625088076208981	1.27017869379521e-12	1.86902418331538e-05	0.00158218932234455
gga-miR-6548-3p	4.95082919442587e-10	0.695885124685799	5.98068176590821e-12	5.78197622680276e-08	7.0453883637273e-06
gga-miR-6548-5p	1.51242548250173e-10	0.71527452079489	9.55298975026511e-13	8.65058034737367e-09	1.00590420345059e-06
gga-miR-6555-3p	1.24789878563148e-10	0.718299419239519	1.79798627563376e-12	8.60693089704537e-09	1.08322011951356e-06
gga-miR-6555-5p	1.12004652733116e-15	0.852292685043653	5.9689789374194e-17	4.44113332414379e-10	2.85081477766089e-06
gga-miR-6559-3p	1.33518416937728e-08	0.634800591670621	8.37892989580821e-11	7.00244298978374e-07	4.39574227465515e-05
gga-miR-6561-5p	1.18351328745811e-11	0.752853728362046	1.96543668230655e-13	9.19190356618786e-10	1.56319992023049e-07
gga-miR-6579-5p	5.52591902387059e-09	0.652267970424902	3.92430897447699e-11	1.08875980017325e-07	5.98966878799164e-06
gga-miR-6586-5p	1.82639050731916e-09	0.628136898983826	1.22164576838277e-13	1.82639050731917e-09	NA
gga-miR-6590-3p	5.4632538456039e-11	0.730934255531852	6.23236465806729e-13	8.76095884795978e-09	1.5563107759614e-06
gga-miR-6599-3p	7.02417088605572e-17	0.873354834774008	1.54552410017362e-18	1.76457658930216e-10	2.94123508561908e-06
gga-miR-6599-5p	5.43465798054673e-09	0.652589531411553	1.32857228270029e-10	2.17581654312897e-05	0.0027078681915798
gga-miR-6608-3p	1.26366127973531e-12	0.781737320692414	1.52392927270153e-14	5.43815595530171e-08	5.73881274432485e-05
gga-miR-6648-3p	5.50766159411887e-10	0.694078999058611	1.6500214921133e-16	3.81915321781208e-08	4.00510768572529e-06
gga-miR-6649-3p	4.59188477534466e-11	0.733519051403067	7.06255013362627e-13	2.86481810421479e-08	7.33290619858064e-06
gga-miR-6666-3p	1.10634952937559e-11	0.753777717418626	3.14049166859105e-13	5.04250608689262e-08	2.43850774208096e-05
gga-miR-6669-3p	6.16739018482807e-12	0.761643029486886	5.15399484838553e-16	5.48671646924154e-05	0.0332520554671448
gga-miR-6689-3p	7.11338795886793e-09	0.647355119746337	2.635665402767e-10	5.81020870845859e-06	0.000624609872745614
gga-miR-6694-3p	5.69385693351723e-21	0.924958697432081	9.19002920627605e-23	1.32496156070132e-16	1.32558134053235e-12
gga-miR-6696-3p	1.34193211878029e-12	0.781007382314567	2.05096593211894e-14	8.68866124338458e-11	1.71486308677712e-08
gga-miR-6696-5p	7.26046619507175e-13	0.788354451089993	9.59302313113778e-15	4.08455206565418e-11	8.06985531458954e-09
gga-miR-7441-3p	1.76849753017181e-08	0.629053430789766	9.57100297763576e-12	2.42428474008224e-06	0.000174580020251929
gga-miR-7449-3p	6.67148868976076e-16	0.856483688487747	9.24602273417201e-18	4.99744217935621e-12	1.12161434161373e-08
gga-miR-7476-5p	2.29428056222186e-11	0.705628801385771	NA	NA	2.29428056222186e-11
gga-miR-92-3p	6.43489122911604e-16	0.856771294352404	4.42961031820134e-34	1.43742770796947e-06	0.0172102396112377
gga-miR-92-5p	3.12986896588131e-18	0.893455942756871	2.55756186763222e-24	1.41712685034013e-10	8.73725755383493e-06
gga-miR-99a-5p	1.07469067400224e-12	0.783692636210971	7.20740518115124e-35	5.90959210318616e-09	4.43416968934093e-06
new-gga-miRNA-6	4.57507596096243e-11	0.694560305440297	0.00534198171248306	4.57507596096243e-11	NA
new-gga-miRNA-8	4.5000220310793e-14	0.818652353210531	5.21330725629301e-13	5.74285805415487e-06	0.0171384246317597
new-gga-miRNA-9	4.08535337815499e-09	0.61185160678538	5.20226142195863e-36	4.08535337815496e-09	NA
new-gga-miRNA-11	9.02558295044824e-12	0.756546909336464	3.93395870488322e-11	4.19689806812406e-07	0.000287109165095892
new-gga-miRNA-13	8.97950456681418e-10	0.685657639749525	1.11017734002935e-26	8.08936267859857e-07	0.00013342427390366
new-gga-miRNA-15	1.67225892106583e-09	0.629879290893829	2.27126081455867e-21	1.67225892106583e-09	NA
new-gga-miRNA-17	1.4356571958311e-09	0.63287528794904	1.04128918867299e-19	1.43565719583111e-09	NA
new-gga-miRNA-18	3.22958878763159e-09	0.662490534531556	6.68333602149603e-23	1.03074575269927e-05	0.00145175317887196
new-gga-miRNA-28	1.73426447465896e-11	0.710002944487673	4.11766170304274e-17	1.73426447465897e-11	NA
new-gga-miRNA-29	1.07379034521464e-09	0.63851360779246	0.0349398794275797	1.07379034521463e-09	NA
new-gga-miRNA-31	3.77349571646728e-10	0.700438656229782	8.45845918376971e-11	0.000103700877199509	0.0225645284021853
new-gga-miRNA-32	3.14647148529023e-11	0.739056930526565	1.59982379989551e-12	0.000106262249968253	0.0395831888673526
new-gga-miRNA-36	2.79308516910392e-17	0.879679948279623	8.39331843675199e-19	8.52995840491524e-12	9.50699317554336e-08
new-gga-miRNA-45	3.06217840404294e-10	0.661912126927056	0.00981539882789274	3.06217840404293e-10	NA
new-gga-miRNA-48	7.19432650324743e-13	0.788462025646859	1.91083305242637e-13	2.54092841888997e-05	0.0292732477576364
new-gga-miRNA-50	3.06584635245251e-11	0.73943296815562	9.12958538757723e-13	3.61004728447616e-08	1.12977413584446e-05
new-gga-miRNA-51	1.02077983720648e-14	0.832999239427193	4.46565703714877e-16	1.17027173140062e-09	3.79768948426563e-06
new-gga-miRNA-56	3.61212819203564e-11	0.698395553466521	NA	NA	3.61212819203564e-11
new-gga-miRNA-58	4.93815375862839e-13	0.792838453279817	1.89491355049927e-14	1.42790975470412e-08	1.71008145409501e-05
new-gga-miRNA-59	2.79830522936267e-13	0.799273236353453	2.23303788374437e-14	4.0058857425921e-07	0.000828260325963836
new-gga-miRNA-66	6.22054545699161e-08	0.602206999469764	2.18998438431477e-09	0.000130942015796874	0.00855532323865216
new-gga-miRNA-68	2.61984395974627e-09	0.620923211888862	1.01253481136354e-12	2.61984395974629e-09	NA
new-gga-miRNA-72	2.12556322338737e-13	0.802316337218502	3.99388588072646e-15	2.55389925513995e-10	1.62244388209056e-07
new-gga-miRNA-76	1.35838604068374e-10	0.716968597923915	8.1491118132956e-12	2.99025337943279e-06	0.00100116673366107
new-gga-miRNA-79	2.97760195700193e-08	0.618159948381262	9.30289295907087e-10	2.25255962865156e-05	0.00175414999683235
new-gga-miRNA-91	6.2233066566172e-08	0.602197191865062	8.52304988390269e-10	1.07122608247782e-07	1.8917912136472e-06
new-gga-miRNA-92	4.63314360720154e-09	0.609244204439009	NA	NA	4.63314360720152e-09
new-gga-miRNA-97	3.67436252744933e-09	0.614035557804911	NA	NA	3.67436252744931e-09
new-gga-miRNA-98	1.07384459816299e-08	0.639193357580725	1.97200782516736e-10	2.31578689944267e-07	1.20258579950327e-05
new-gga-miRNA-106	6.27345111177867e-08	0.602019793321867	1.56730243539474e-09	5.09372461070024e-07	1.59822908711466e-05
new-gga-miRNA-110	5.93218666608876e-08	0.603254569214771	1.62603960720674e-09	1.36468841826664e-06	5.70472813264297e-05
new-gga-miRNA-180	3.35759636898512e-08	0.615603556930694	3.17192263451611e-09	0.000132482558769078	0.0100388507076176
new-gga-miRNA-194	3.76987187849579e-08	0.613122298050725	3.56437951238975e-10	1.03536106453725e-05	0.000708242991111249
new-gga-miRNA-197	2.29005553647728e-08	0.623688924283859	6.3921196210133e-10	4.31433007952128e-06	0.000310862232515916
